# Supplementary material for: N-(4-Chloro­benzo­yl)-2-methyl­benzene­sulfonamide
Source: Acta Crystallogr Sect E Struct Rep Online. 2010 Jul 14;66(Pt 8):o1997. doi: 10.1107/S1600536810026759 (PMC3007381; doi:10.1107/S1600536810026759)
Supplement: Supplementary file 2 [file e-66-o1997-Isup2.hkl]

# 
# h,k,l, Fc-squared, Fo-squared, sigma(Fo-squared) and status flag 
# 
data_I
_shelx_title ' DAS37 P-1' 
_shelx_refln_list_code          4 
_shelx_F_calc_maximum      256.86 
_exptl_crystal_F_000       640.00 
_reflns_d_resolution_high  0.8000 
 
loop_ 
 _symmetry_equiv_pos_as_xyz 
 'x, y, z' 
 '-x, -y, -z' 
 
_cell_length_a    10.9188 
_cell_length_b    12.1570 
_cell_length_c    12.3470 
_cell_angle_alpha  60.533 
_cell_angle_beta   84.705 
_cell_angle_gamma  84.254 
 
_shelx_F_squared_multiplier     1.000 
 
loop_ 
 _refln_index_h 
 _refln_index_k 
 _refln_index_l 
 _refln_F_squared_calc 
 _refln_F_squared_meas 
 _refln_F_squared_sigma 
 _refln_observed_status 
   2   0   0     3960.67     3913.57     10.27 o 
   3   0   0      836.94      842.47     28.42 o 
   4   0   0        6.82        6.63      1.15 o 
   5   0   0      715.32      765.19      4.63 o 
   6   0   0      461.87      522.59     19.20 o 
   7   0   0       71.47       64.64      2.32 o 
   8   0   0      196.35      193.35      6.16 o 
   9   0   0      152.66      166.97      6.28 o 
  10   0   0      159.27      147.79      6.67 o 
  11   0   0        0.28        0.08      4.32 o 
  12   0   0        0.20        0.95      4.46 o 
  13   0   0       84.29       98.96      6.59 o 
 -13   1   0       30.70       38.16      6.29 o 
 -12   1   0        0.19        0.08      4.97 o 
 -11   1   0       24.39       23.61      5.01 o 
 -10   1   0      566.70      599.47     10.85 o 
  -9   1   0       62.37       62.28      5.31 o 
  -8   1   0        7.71        3.38      3.68 o 
  -7   1   0      346.44      363.24      3.94 o 
  -6   1   0        3.69        9.96      1.77 o 
  -5   1   0     1106.15     1093.59      3.30 o 
  -4   1   0       26.98       23.86      1.04 o 
  -3   1   0       19.45       10.95      1.25 o 
  -2   1   0        2.29        3.47      0.89 o 
  -1   1   0      381.54      384.38      2.94 o 
   1   1   0      803.50      882.20      3.88 o 
   2   1   0     3553.44     3581.65     14.64 o 
   3   1   0    65974.82    58863.89    915.81 o 
   4   1   0     1337.83     1351.51      6.11 o 
   5   1   0     2875.51     2895.66     11.31 o 
   6   1   0       13.60       12.11      1.67 o 
   7   1   0       70.65       71.72      2.67 o 
   8   1   0      146.29      144.36      3.31 o 
   9   1   0       82.34       91.76      5.52 o 
  10   1   0       29.86       14.34      4.88 o 
  11   1   0        9.42        7.44      4.28 o 
  12   1   0       38.24       41.27      5.71 o 
  13   1   0        0.62       -3.04      5.60 o 
 -13   2   0       10.33       10.12      5.82 o 
 -12   2   0       44.43       48.37      5.49 o 
 -11   2   0       53.38       55.93      5.46 o 
 -10   2   0       44.36       46.87      5.12 o 
  -9   2   0       88.98       78.17      5.32 o 
  -8   2   0       79.08       71.13      4.98 o 
  -7   2   0      664.53      712.17      9.38 o 
  -6   2   0        0.05        0.31      1.43 o 
  -5   2   0      663.57      669.31      6.37 o 
  -4   2   0      397.55      420.30      4.88 o 
  -3   2   0      589.07      610.37      3.50 o 
  -2   2   0     3087.09     3160.87     12.73 o 
  -1   2   0       32.55       32.84      1.40 o 
   0   2   0      740.57      760.65      4.31 o 
   1   2   0     3436.46     3418.64      6.65 o 
   2   2   0      355.38      365.29      8.77 o 
   3   2   0     3090.26     3058.73     35.46 o 
   4   2   0        0.98       -0.58      1.24 o 
   5   2   0        0.07        3.49      1.59 o 
   6   2   0     4147.90     3992.25     12.85 o 
   7   2   0      126.85      120.12      3.01 o 
   8   2   0      327.42      304.80      7.29 o 
   9   2   0        4.84        1.34      2.02 o 
  10   2   0      260.21      271.15      7.96 o 
  11   2   0        4.66        0.96      4.56 o 
  12   2   0       12.29       14.93      4.93 o 
  13   2   0       12.91        8.95      4.62 o 
 -13   3   0        1.01        1.50      4.97 o 
 -12   3   0        1.27        6.54      4.66 o 
 -11   3   0        0.39       -2.31      4.62 o 
 -10   3   0       51.39       51.25      5.67 o 
  -9   3   0       70.87       80.98      5.56 o 
  -8   3   0      368.37      378.35      8.18 o 
  -7   3   0      816.85      873.42     10.73 o 
  -6   3   0      969.06      968.32     15.46 o 
  -5   3   0       29.21       30.12      0.91 o 
  -4   3   0       78.30       77.95      0.96 o 
  -3   3   0      119.69      122.23      1.07 o 
  -2   3   0       25.06       18.65      1.04 o 
  -1   3   0        4.03        7.32      1.55 o 
   0   3   0     1382.29     1493.82      7.33 o 
   1   3   0     2297.68     2326.65      6.67 o 
   2   3   0        3.33        2.02      1.21 o 
   3   3   0     4864.45     4996.46     46.01 o 
   4   3   0       70.06       55.62      1.99 o 
   5   3   0      497.67      471.39     10.30 o 
   6   3   0      372.72      341.71      6.20 o 
   7   3   0       72.83       61.33      4.12 o 
   8   3   0       91.42       80.21      3.10 o 
   9   3   0      165.75      142.84      8.56 o 
  10   3   0        3.41        0.39      4.41 o 
  11   3   0       28.44       26.91      4.66 o 
  12   3   0        2.78        1.37      4.55 o 
  13   3   0        9.50       11.06      5.20 o 
 -12   4   0        0.13        1.16      5.37 o 
 -11   4   0        0.43       -4.38      4.38 o 
 -10   4   0        2.09        2.79      4.64 o 
  -9   4   0       65.52       62.63      5.82 o 
  -8   4   0      114.43      115.10      5.79 o 
  -7   4   0     1328.48     1367.95     13.43 o 
  -6   4   0      381.34      402.94      4.94 o 
  -5   4   0     3473.16     3544.02     32.13 o 
  -4   4   0     1003.57      973.01      3.89 o 
  -3   4   0     1517.11     1523.71     15.71 o 
  -2   4   0       10.71       25.17      2.11 o 
  -1   4   0        6.58       10.07      1.74 o 
   0   4   0      444.84      405.00      4.65 o 
   1   4   0      955.77     1011.39     21.29 o 
   2   4   0       88.53       87.67      1.93 o 
   3   4   0        2.16        0.97      1.80 o 
   4   4   0      238.58      277.24      3.47 o 
   5   4   0       11.58       17.31      2.83 o 
   6   4   0      706.70      685.60      8.57 o 
   7   4   0        3.69        4.31      3.45 o 
   8   4   0      613.80      626.82      9.49 o 
   9   4   0       72.34       69.73      3.40 o 
  10   4   0        9.42        9.26      2.47 o 
  11   4   0        1.22        1.79      4.70 o 
  12   4   0        8.38        6.83      4.49 o 
  13   4   0        1.53        4.08      5.46 o 
 -12   5   0       60.31       77.27      6.66 o 
 -11   5   0       45.78       58.82      6.19 o 
 -10   5   0       20.67       20.55      5.32 o 
  -9   5   0       14.52       28.10      5.36 o 
  -8   5   0        0.14       -0.43      4.29 o 
  -7   5   0       84.59       91.06      5.28 o 
  -6   5   0       64.45       61.44      2.50 o 
  -5   5   0      270.40      254.23      2.78 o 
  -4   5   0     1454.47     1426.87      7.92 o 
  -3   5   0      188.00      191.41      7.09 o 
  -2   5   0     8490.36     9133.61     76.46 o 
  -1   5   0     1159.96     1134.57      8.25 o 
   0   5   0      301.76      305.18      4.67 o 
   1   5   0      648.11      614.23      7.10 o 
   2   5   0       52.06       58.04      2.10 o 
   3   5   0      860.98      890.70      5.74 o 
   4   5   0     1122.57     1128.19      9.52 o 
   5   5   0      186.12      171.71      4.82 o 
   6   5   0        1.38        1.62      3.06 o 
   7   5   0        0.75       -1.27      3.46 o 
   8   5   0        4.34       -0.34      3.88 o 
   9   5   0       76.13       70.25      5.49 o 
  10   5   0        3.03        2.95      2.48 o 
  11   5   0       86.19       93.26      5.75 o 
  12   5   0        2.19        1.27      4.21 o 
 -11   6   0        0.04        0.97      5.36 o 
 -10   6   0       25.01       23.91      6.01 o 
  -9   6   0      398.18      410.42      9.71 o 
  -8   6   0       11.31        4.61      5.16 o 
  -7   6   0      330.63      331.14      8.08 o 
  -6   6   0      208.81      203.22      7.09 o 
  -5   6   0       11.28       12.03      2.26 o 
  -4   6   0      564.49      522.15      4.60 o 
  -3   6   0      143.51      134.00      2.68 o 
  -2   6   0       29.53       25.40      1.90 o 
  -1   6   0        3.34        6.92      1.90 o 
   0   6   0      883.82      911.06      8.45 o 
   1   6   0     2180.07     2241.49      9.35 o 
   2   6   0     2209.29     2163.02     35.93 o 
   3   6   0        4.21        4.60      2.03 o 
   4   6   0       86.45       83.04      3.94 o 
   5   6   0      226.33      237.31      5.62 o 
   6   6   0      400.23      378.74      7.16 o 
   7   6   0       93.20       89.68      5.04 o 
   8   6   0      168.77      159.76      6.11 o 
   9   6   0       30.82       21.03      4.62 o 
  10   6   0       10.39       11.33      4.18 o 
  11   6   0        2.86        2.55      2.58 o 
  12   6   0        4.06        2.88      4.04 o 
 -11   7   0        2.75        2.33      5.23 o 
 -10   7   0        0.19       -0.45      4.50 o 
  -9   7   0        0.57        0.59      5.37 o 
  -8   7   0       19.57       20.29      4.93 o 
  -7   7   0      379.50      392.11      8.98 o 
  -6   7   0      167.22      160.76      4.88 o 
  -5   7   0        6.56        5.85      2.34 o 
  -4   7   0      111.10      111.94      5.70 o 
  -3   7   0       46.90       55.49      2.44 o 
  -2   7   0      323.03      333.87      8.07 o 
  -1   7   0     1253.20     1257.24     11.30 o 
   0   7   0     1920.52     1940.60     25.88 o 
   1   7   0     1104.95     1054.02     10.01 o 
   2   7   0      479.18      447.52     13.75 o 
   3   7   0      472.12      461.84     12.83 o 
   4   7   0      306.37      293.13      6.31 o 
   5   7   0      233.82      232.17      6.03 o 
   6   7   0       88.41       70.26      4.53 o 
   7   7   0       31.66       30.35      4.53 o 
   8   7   0       52.58       57.05      4.72 o 
   9   7   0        0.15        3.11      3.70 o 
  10   7   0        9.97        6.08      4.72 o 
  11   7   0        3.80        1.50      2.92 o 
 -10   8   0       29.97       32.32      5.63 o 
  -9   8   0       36.64       30.07      6.12 o 
  -8   8   0       67.27       66.19      6.03 o 
  -7   8   0       15.52        8.90      4.89 o 
  -6   8   0      125.18      123.05      3.90 o 
  -5   8   0      338.86      332.22      6.70 o 
  -4   8   0       81.90       77.52      4.03 o 
  -3   8   0        1.23       -1.13      2.10 o 
  -2   8   0       76.69       79.97      2.91 o 
  -1   8   0      357.08      360.01      7.12 o 
   0   8   0      357.17      352.15      4.82 o 
   1   8   0     1462.50     1465.19     33.52 o 
   2   8   0      404.93      393.55     10.65 o 
   3   8   0      619.12      599.78     11.42 o 
   4   8   0       79.05       75.73      3.09 o 
   5   8   0      106.45      117.62      5.62 o 
   6   8   0      217.90      196.63      6.40 o 
   7   8   0        0.33       -4.11      4.11 o 
   8   8   0       51.27       56.33      5.20 o 
   9   8   0       11.37        4.60      4.39 o 
  10   8   0        3.59       -0.60      4.85 o 
  11   8   0        1.44        2.96      4.99 o 
  -9   9   0       56.98       63.83      6.63 o 
  -8   9   0       78.80       71.36      6.26 o 
  -7   9   0       85.53      100.90      6.52 o 
  -6   9   0       53.68       55.67      6.57 o 
  -5   9   0        3.25       -0.70      3.10 o 
  -4   9   0      327.23      329.43      7.16 o 
  -3   9   0        6.77        7.07      2.61 o 
  -2   9   0      535.18      521.41      5.87 o 
  -1   9   0       77.48       68.20      4.12 o 
   0   9   0       12.03        9.89      2.54 o 
   1   9   0      201.94      201.29      4.29 o 
   2   9   0       34.26       31.10      3.11 o 
   3   9   0      623.89      621.89      8.07 o 
   4   9   0      258.15      267.40      4.92 o 
   5   9   0      254.27      269.64      4.86 o 
   6   9   0       51.11       49.40      5.03 o 
   7   9   0       23.43       19.95      4.64 o 
   8   9   0        1.48        0.14      4.52 o 
   9   9   0        0.30       -1.94      4.81 o 
  10   9   0        1.30       -3.69      5.12 o 
  -8  10   0       10.79       10.72      5.23 o 
  -7  10   0      236.78      246.44      8.96 o 
  -6  10   0       88.77       90.91      3.91 o 
  -5  10   0       44.35       44.18      4.42 o 
  -4  10   0       36.66       32.29      4.39 o 
  -3  10   0       15.77       19.74      4.13 o 
  -2  10   0      132.69      107.94     20.11 o 
  -1  10   0      444.57      465.04      6.02 o 
   0  10   0        1.80        4.03      2.66 o 
   1  10   0      806.26      789.66     23.30 o 
   2  10   0       50.37       51.79      3.37 o 
   3  10   0       55.41       52.12      4.83 o 
   4  10   0       15.04        8.87      2.91 o 
   5  10   0      108.35      114.49      3.95 o 
   6  10   0       75.27       80.51      5.70 o 
   7  10   0       34.21       28.96      4.61 o 
   8  10   0        3.64        5.93      4.85 o 
   9  10   0       17.79       16.66      4.64 o 
  -6  11   0      219.86      238.23      5.66 o 
  -5  11   0      111.60      147.54      6.61 o 
  -4  11   0      295.49      340.09      8.35 o 
  -3  11   0        2.98       -0.86      3.66 o 
  -2  11   0       53.50       52.85      5.15 o 
  -1  11   0       19.87       28.52      3.03 o 
   0  11   0       94.10       98.56      3.91 o 
   1  11   0       67.52       64.37      3.48 o 
   2  11   0      141.83      143.50      7.37 o 
   3  11   0       20.75       18.68      4.50 o 
   4  11   0       61.28       58.34      4.60 o 
   5  11   0       31.43       26.16      3.23 o 
   6  11   0       80.13       79.44      6.24 o 
   7  11   0        0.55       -3.09      5.13 o 
   8  11   0       42.52       46.29      5.53 o 
  -4  12   0      174.79      193.28      7.52 o 
  -3  12   0       99.43      127.37      6.56 o 
  -2  12   0      241.83      288.16      8.48 o 
  -1  12   0      193.89      181.38     34.47 o 
   0  12   0       91.29       88.05      3.99 o 
   1  12   0        7.66        7.62      3.03 o 
   2  12   0        2.26        4.66      4.28 o 
   3  12   0       60.98       74.70      5.54 o 
   4  12   0        5.12        8.34      3.72 o 
   5  12   0        1.26       -2.68      3.02 o 
   6  12   0        5.90       -1.19      5.42 o 
  -1  13   0       14.44       18.36      4.91 o 
   0  13   0       28.59       33.25      8.28 o 
   1  13   0       26.75       38.41      5.91 o 
   2  13   0       18.90       18.23      4.67 o 
   3  13   0       29.12       29.56      4.75 o 
  -5 -12   1        8.59       12.35      4.42 o 
  -4 -12   1        0.06        7.17      4.08 o 
  -3 -12   1       21.71       23.28      4.66 o 
  -2 -12   1       23.05       26.42      3.42 o 
  -1 -12   1        8.05        9.87      3.59 o 
   0 -12   1       23.47       27.39      3.46 o 
   1 -12   1        8.70       16.65      5.01 o 
   2 -12   1       45.62       33.04      5.78 o 
   3 -12   1        0.70       -4.17      4.51 o 
  -7 -11   1        0.01       -0.11      5.53 o 
  -6 -11   1        1.19       -1.95      5.19 o 
  -5 -11   1        3.08        1.67      3.27 o 
  -4 -11   1       19.22       22.44      4.58 o 
  -3 -11   1       30.87       36.44      4.24 o 
  -2 -11   1        3.82        3.60      3.08 o 
  -1 -11   1      253.64      259.23      8.03 o 
   0 -11   1       54.65       61.64      3.84 o 
   1 -11   1       74.93       73.65      4.41 o 
   2 -11   1        7.42        5.59      2.75 o 
   3 -11   1        0.73        3.70      4.38 o 
   4 -11   1       34.30       39.47      4.88 o 
   5 -11   1        3.75        2.05      4.33 o 
   6 -11   1       60.33       62.46      5.17 o 
  -8 -10   1      193.20      219.08      8.09 o 
  -7 -10   1       16.76       15.41      5.06 o 
  -6 -10   1        2.40        1.88      4.71 o 
  -5 -10   1        2.25        2.98      2.85 o 
  -4 -10   1        1.07       -0.09      2.64 o 
  -3 -10   1       46.35       48.56      3.34 o 
  -2 -10   1       52.36       58.18      4.15 o 
  -1 -10   1        2.09        5.94      2.90 o 
   0 -10   1      139.71      137.30      6.74 o 
   1 -10   1       98.78      107.62      7.62 o 
   2 -10   1      473.39      513.82      6.52 o 
   3 -10   1        9.47        9.12      4.29 o 
   4 -10   1        1.33        0.92      3.70 o 
   5 -10   1       34.32       33.17      4.63 o 
   6 -10   1       14.21       13.68      3.32 o 
   7 -10   1       34.43       38.27      6.52 o 
  -9  -9   1        0.23       -4.40      4.40 o 
  -8  -9   1       17.07       23.01      4.37 o 
  -7  -9   1       20.72       12.92      4.43 o 
  -6  -9   1        3.74        3.47      3.92 o 
  -5  -9   1      397.32      423.07      9.04 o 
  -4  -9   1        1.28        0.79      2.74 o 
  -3  -9   1       55.93       53.91      3.50 o 
  -2  -9   1       11.53       13.79      4.04 o 
  -1  -9   1       25.48       22.74      4.45 o 
   0  -9   1      117.92      126.01      4.32 o 
   1  -9   1        2.63        7.12      2.60 o 
   2  -9   1        1.45       -0.59      2.55 o 
   3  -9   1       13.50        8.85      2.79 o 
   4  -9   1      166.66      169.76      5.71 o 
   5  -9   1      302.22      345.71      7.64 o 
   6  -9   1        3.99        0.78      3.30 o 
   7  -9   1       32.48       35.99      5.21 o 
   8  -9   1      101.89       79.71      6.20 o 
 -10  -8   1       11.27       18.28      5.20 o 
  -9  -8   1       16.03       17.32      4.36 o 
  -8  -8   1        1.91        3.66      4.23 o 
  -7  -8   1      138.43      124.76      5.76 o 
  -6  -8   1       80.96       66.60      5.12 o 
  -5  -8   1      105.13       96.08      5.23 o 
  -4  -8   1       11.64        7.90      2.88 o 
  -3  -8   1       66.39       60.67      5.12 o 
  -2  -8   1     1273.81     1223.34     12.44 o 
  -1  -8   1      606.03      617.55      9.21 o 
   0  -8   1      595.34      595.58      8.83 o 
   1  -8   1        0.82       -0.25      3.48 o 
   2  -8   1      214.84      233.10      6.67 o 
   3  -8   1      117.38      117.04      3.38 o 
   4  -8   1       14.83       14.52      3.60 o 
   5  -8   1        2.36        2.27      3.04 o 
   6  -8   1        0.22       -2.45      2.45 o 
   7  -8   1      172.41      174.63      7.40 o 
   8  -8   1        4.97        1.80      4.95 o 
   9  -8   1        5.11        2.46      4.69 o 
 -11  -7   1        0.56        2.37      4.63 o 
 -10  -7   1        0.12       -1.59      4.58 o 
  -9  -7   1        0.07       -0.92      3.84 o 
  -8  -7   1       55.77       52.88      4.83 o 
  -7  -7   1      223.85      238.19      7.10 o 
  -6  -7   1       74.23       76.01      4.87 o 
  -5  -7   1        0.46        2.01      3.48 o 
  -4  -7   1      201.34      211.62      4.20 o 
  -3  -7   1      205.30      199.18     15.48 o 
  -2  -7   1      148.43      167.44      7.16 o 
  -1  -7   1      536.60      555.26      8.12 o 
   0  -7   1      895.42      892.86      9.89 o 
   1  -7   1      114.08      107.94      4.46 o 
   2  -7   1     1345.07     1325.02     11.46 o 
   3  -7   1      174.76      183.34      5.15 o 
   4  -7   1       12.65       11.20      2.10 o 
   5  -7   1      593.24      615.65      8.41 o 
   6  -7   1      109.49       99.17      3.56 o 
   7  -7   1      227.94      240.94      7.59 o 
   8  -7   1       73.62       64.55      5.63 o 
   9  -7   1        0.04        0.68      4.96 o 
  10  -7   1        0.01        2.51      5.17 o 
 -12  -6   1       29.33       35.43      5.49 o 
 -11  -6   1       28.05       30.84      5.32 o 
 -10  -6   1       10.62       12.65      4.38 o 
  -9  -6   1       20.17        9.09      4.62 o 
  -8  -6   1       20.78       20.61      4.46 o 
  -7  -6   1      128.83      118.08      5.32 o 
  -6  -6   1      165.44      163.84      5.57 o 
  -5  -6   1      664.75      710.56      9.29 o 
  -4  -6   1      192.54      200.99      7.63 o 
  -3  -6   1     1085.81     1108.70     21.82 o 
  -2  -6   1      193.15      214.64      5.97 o 
  -1  -6   1       32.16       42.99      3.39 o 
   0  -6   1      848.16      800.63      8.68 o 
   1  -6   1      284.15      325.04      5.76 o 
   2  -6   1     1041.68     1093.93      9.61 o 
   3  -6   1        0.98       -0.03      2.49 o 
   4  -6   1       12.98       12.54      1.97 o 
   5  -6   1     1170.94     1109.82     13.76 o 
   6  -6   1      166.39      175.19      3.79 o 
   7  -6   1       52.75       52.03      5.20 o 
   8  -6   1      614.57      667.56     11.59 o 
   9  -6   1        0.28       -1.43      4.83 o 
  10  -6   1       88.13      100.20      6.99 o 
  11  -6   1        0.49        1.25      5.37 o 
 -12  -5   1        5.34        3.17      4.39 o 
 -11  -5   1       46.08       38.13      5.11 o 
 -10  -5   1      176.56      188.29      7.16 o 
  -9  -5   1       23.78       19.73      4.30 o 
  -8  -5   1      138.76      133.61      6.02 o 
  -7  -5   1        0.15       -0.82      3.70 o 
  -6  -5   1       21.81       21.72      3.73 o 
  -5  -5   1       20.01       16.11      3.22 o 
  -4  -5   1      199.65      218.81      8.95 o 
  -3  -5   1       55.94       52.59      2.31 o 
  -2  -5   1      820.36      863.57     25.93 o 
  -1  -5   1      124.84      158.18      2.96 o 
   0  -5   1      934.58      987.51      8.63 o 
   1  -5   1        0.02        1.46      2.20 o 
   2  -5   1      929.62      889.89      7.84 o 
   3  -5   1     2918.31     2871.74     13.79 o 
   4  -5   1      339.46      344.53      7.26 o 
   5  -5   1     1464.82     1476.64     19.36 o 
   6  -5   1       56.42       56.00      2.59 o 
   7  -5   1       77.80       71.12      5.35 o 
   8  -5   1      317.11      307.16      8.37 o 
   9  -5   1       28.33       35.43      4.93 o 
  10  -5   1        0.48        5.50      5.45 o 
  11  -5   1       13.35        8.42      5.57 o 
  12  -5   1        0.35       -0.47      5.09 o 
 -12  -4   1       17.75       17.24      4.78 o 
 -11  -4   1        0.27        1.84      4.47 o 
 -10  -4   1      206.60      206.03      7.09 o 
  -9  -4   1       26.85       22.32      4.61 o 
  -8  -4   1      425.21      418.14      8.32 o 
  -7  -4   1      992.30     1001.82     11.25 o 
  -6  -4   1        4.41        1.75      3.11 o 
  -5  -4   1       61.53       52.68      3.43 o 
  -4  -4   1      224.16      187.97      3.07 o 
  -3  -4   1      328.60      388.38     16.80 o 
  -2  -4   1      441.84      448.34      7.13 o 
  -1  -4   1       22.33       15.77      1.55 o 
   0  -4   1      361.93      487.52      5.70 o 
   1  -4   1        0.01        2.51      2.04 o 
   2  -4   1       28.01       44.39      2.59 o 
   3  -4   1      255.51      255.59      6.23 o 
   4  -4   1      399.14      426.90      9.45 o 
   5  -4   1      370.68      336.08      6.45 o 
   6  -4   1      841.57      782.28      4.55 o 
   7  -4   1      821.33      828.52     11.02 o 
   8  -4   1      390.48      386.96      8.46 o 
   9  -4   1       83.09       83.55      6.17 o 
  10  -4   1        6.85        5.20      5.03 o 
  11  -4   1        1.61       -2.79      5.15 o 
  12  -4   1        4.11        3.71      4.77 o 
 -13  -3   1       20.14       19.73      5.61 o 
 -12  -3   1        2.56        7.84      4.55 o 
 -11  -3   1      120.73      119.15      6.71 o 
 -10  -3   1       24.17       21.86      4.87 o 
  -9  -3   1      683.55      566.35    104.55 o 
  -8  -3   1       56.26       62.20      4.72 o 
  -7  -3   1     1459.02     1533.10     13.11 o 
  -6  -3   1       16.51       19.50      3.24 o 
  -5  -3   1      318.31      260.26     11.28 o 
  -4  -3   1      884.77      923.37     31.97 o 
  -3  -3   1      275.53      289.31      2.52 o 
  -2  -3   1      185.90      201.16      2.53 o 
  -1  -3   1      168.73      176.91      2.93 o 
   0  -3   1     2700.97     2707.73     10.96 o 
   1  -3   1      782.27      804.02      6.05 o 
   2  -3   1       75.60       68.58      1.71 o 
   3  -3   1     2711.02     3196.08     13.31 o 
   4  -3   1     2609.16     2790.83     24.00 o 
   5  -3   1      172.84      170.01      2.15 o 
   6  -3   1      159.19      152.02      2.18 o 
   7  -3   1      870.91      854.83     10.81 o 
   8  -3   1      171.62      171.40      6.59 o 
   9  -3   1       58.29       48.25      5.21 o 
  10  -3   1       24.53       32.24      5.45 o 
  11  -3   1       14.08       13.47      5.08 o 
  12  -3   1       35.73       33.87      6.02 o 
 -13  -2   1       17.34       15.62      4.73 o 
 -12  -2   1       26.20       24.72      5.02 o 
 -11  -2   1        6.76       15.60      4.38 o 
 -10  -2   1      206.89      206.06      7.18 o 
  -9  -2   1      357.52      341.85      7.95 o 
  -8  -2   1      681.36      624.86      5.95 o 
  -7  -2   1      652.46      640.31      8.69 o 
  -6  -2   1     5431.40     5464.00     21.85 o 
  -5  -2   1      188.34      223.84      3.33 o 
  -4  -2   1     1529.87     1542.15     18.42 o 
  -3  -2   1       88.33       54.42      1.74 o 
  -2  -2   1     1265.50     1221.60     25.04 o 
  -1  -2   1      250.88      244.67      2.31 o 
   0  -2   1      363.05      478.86      4.19 o 
   1  -2   1      816.41      889.40      5.34 o 
   2  -2   1      806.48      898.66      9.61 o 
   3  -2   1     2839.50     2778.32     14.77 o 
   4  -2   1        0.73        0.78      0.94 o 
   5  -2   1      385.00      394.39      2.65 o 
   6  -2   1      428.19      438.75      4.21 o 
   7  -2   1      598.76      657.20     29.91 o 
   8  -2   1      118.94       97.59      5.23 o 
   9  -2   1       34.14       31.80      4.98 o 
  10  -2   1      209.02      196.79      7.15 o 
  11  -2   1       32.72       33.28      5.71 o 
  12  -2   1        2.02        4.93      5.32 o 
  13  -2   1       21.14       38.27      6.55 o 
 -13  -1   1        2.65        6.13      5.51 o 
 -12  -1   1       35.73       33.79      5.27 o 
 -11  -1   1        1.04        3.74      4.81 o 
 -10  -1   1        6.13       11.41      4.87 o 
  -9  -1   1      286.40      285.91      7.65 o 
  -8  -1   1      249.88      237.12      6.46 o 
  -7  -1   1      428.74      429.52      4.49 o 
  -6  -1   1      544.31      471.90      4.85 o 
  -5  -1   1       38.20       57.06      1.28 o 
  -4  -1   1     4930.29     5075.10     12.05 o 
  -3  -1   1    13350.86    13498.17     37.31 o 
  -2  -1   1      609.01      717.59      8.60 o 
  -1  -1   1     4556.80     4513.67      7.40 o 
   0  -1   1    10812.25     9910.80    249.63 o 
   1  -1   1      733.89      739.27      2.93 o 
   2  -1   1      820.54      826.68      4.23 o 
   3  -1   1       93.23       97.12      2.28 o 
   4  -1   1     1528.26     1544.34     11.88 o 
   5  -1   1      317.13      324.97      8.27 o 
   6  -1   1      378.82      329.80      8.40 o 
   7  -1   1      336.75      367.62      4.16 o 
   8  -1   1      196.94      220.79      6.47 o 
   9  -1   1      291.86      273.21      7.44 o 
  10  -1   1       30.33       27.99      4.71 o 
  11  -1   1       69.23       59.22      5.41 o 
  12  -1   1        0.34        2.64      5.44 o 
  13  -1   1       59.77       56.33      6.56 o 
 -13   0   1       21.82       22.09      5.51 o 
 -12   0   1       33.19       28.06      5.08 o 
 -11   0   1        2.79       -0.73      4.49 o 
 -10   0   1       61.94       59.15      5.59 o 
  -9   0   1        0.05       -4.18      4.19 o 
  -8   0   1       17.88       14.43      4.21 o 
  -7   0   1      535.20      555.82      5.74 o 
  -6   0   1      129.32      135.06      4.91 o 
  -5   0   1      115.19      150.68      3.32 o 
  -4   0   1       10.75        8.91      2.13 o 
  -3   0   1     2715.35     2668.38     10.67 o 
  -2   0   1      780.46      787.82      6.95 o 
  -1   0   1      792.50      866.64      4.55 o 
   1   0   1     1797.60     1891.66      5.42 o 
   2   0   1     2606.01     2662.03     15.96 o 
   3   0   1      981.38      947.07     17.30 o 
   4   0   1      158.12      156.19      2.16 o 
   5   0   1      145.03      151.10      2.61 o 
   6   0   1      520.46      569.44      8.62 o 
   7   0   1     1351.01     1291.48      9.09 o 
   8   0   1      227.64      217.94      6.63 o 
   9   0   1       13.43        8.79      4.28 o 
  10   0   1       38.26       35.87      5.52 o 
  11   0   1        8.73       15.44      4.80 o 
  12   0   1       23.99       21.49      4.92 o 
  13   0   1        1.07       -2.34      5.66 o 
 -13   1   1       15.47       16.18      6.09 o 
 -12   1   1      163.32      174.01      7.86 o 
 -11   1   1        0.49       -2.39      4.16 o 
 -10   1   1       35.41       29.55      4.84 o 
  -9   1   1      281.22      264.65      7.56 o 
  -8   1   1        0.17       -0.61      3.96 o 
  -7   1   1       69.26       81.52      4.23 o 
  -6   1   1      460.62      470.75     12.05 o 
  -5   1   1     1288.49     1280.91      3.72 o 
  -4   1   1      142.07      141.68      2.20 o 
  -3   1   1     2096.53     2169.58      4.14 o 
  -2   1   1      659.08      746.21      4.88 o 
  -1   1   1     1657.98     1671.53     20.04 o 
   1   1   1      914.98      884.11      8.15 o 
   2   1   1     3082.64     3181.16     29.26 o 
   3   1   1       34.90       19.28      1.35 o 
   4   1   1        5.89       18.56      1.44 o 
   5   1   1      106.76      101.90      3.22 o 
   6   1   1       53.03       53.39      2.17 o 
   7   1   1       23.55       12.72      2.00 o 
   8   1   1       51.75       53.25      3.20 o 
   9   1   1      222.56      204.63      6.86 o 
  10   1   1      587.07      586.66     10.69 o 
  11   1   1        0.11        0.84      4.22 o 
  12   1   1        0.18       -2.71      4.61 o 
  13   1   1       49.45       46.95      6.13 o 
 -13   2   1       23.15       23.66      6.36 o 
 -12   2   1        1.42        0.12      4.87 o 
 -11   2   1      133.94      131.85      6.86 o 
 -10   2   1       75.88       85.37      6.08 o 
  -9   2   1      169.57      166.62      6.44 o 
  -8   2   1       25.84       23.99      4.28 o 
  -7   2   1       52.51       35.88      3.90 o 
  -6   2   1        1.24        1.38      0.84 o 
  -5   2   1     1258.15     1182.83     19.48 o 
  -4   2   1     2085.29     2172.31     13.93 o 
  -3   2   1       96.84      104.58      1.34 o 
  -2   2   1     3973.11     4095.93     15.79 o 
  -1   2   1      819.70      907.92     14.03 o 
   0   2   1     3317.71     3414.48     11.36 o 
   1   2   1     4031.67     4186.03      6.23 o 
   2   2   1     1055.45      985.68     10.80 o 
   3   2   1     6191.53     6146.80     19.97 o 
   4   2   1      427.24      525.84      3.23 o 
   5   2   1     2728.24     2541.08      8.42 o 
   6   2   1      214.59      183.25      2.55 o 
   7   2   1      134.14      126.01      3.07 o 
   8   2   1        3.54        3.18      2.24 o 
   9   2   1       16.05       10.23      2.39 o 
  10   2   1        8.43        5.06      4.57 o 
  11   2   1        3.11        4.66      4.80 o 
  12   2   1       15.91       10.67      4.82 o 
  13   2   1       17.99       24.58      5.85 o 
 -13   3   1       16.05        7.73      6.04 o 
 -12   3   1        8.23        6.59      5.21 o 
 -11   3   1       22.05       18.54      5.19 o 
 -10   3   1       12.54        8.64      4.93 o 
  -9   3   1       44.84       50.32      5.11 o 
  -8   3   1      338.17      322.94      7.64 o 
  -7   3   1      332.54      327.35      6.81 o 
  -6   3   1      639.39      669.02      9.74 o 
  -5   3   1     1156.98     1162.98      9.30 o 
  -4   3   1     1155.86     1321.84      4.34 o 
  -3   3   1       15.91       19.67      0.62 o 
  -2   3   1     5007.01     4981.89     31.97 o 
  -1   3   1     1732.32     1766.24     30.26 o 
   0   3   1      369.22      361.02     11.12 o 
   1   3   1     3416.10     3653.67      7.37 o 
   2   3   1     2245.64     2308.35     18.92 o 
   3   3   1        0.09        5.33      0.89 o 
   4   3   1     2866.97     3156.35     17.12 o 
   5   3   1       46.82       43.87      6.91 o 
   6   3   1      882.84      840.64     36.07 o 
   7   3   1       43.35       49.75      2.53 o 
   8   3   1     1286.37     1212.10     13.69 o 
   9   3   1      261.08      241.05      8.61 o 
  10   3   1        1.45        2.70      4.54 o 
  11   3   1        9.69        8.96      4.27 o 
  12   3   1       19.99       11.48      4.48 o 
  13   3   1        0.21       -1.68      4.41 o 
 -12   4   1       83.63      106.43      6.60 o 
 -11   4   1       17.42       24.52      5.54 o 
 -10   4   1       92.73       95.67      6.15 o 
  -9   4   1       18.58       20.99      4.90 o 
  -8   4   1      220.23      279.42      7.84 o 
  -7   4   1     1292.15     1307.88     13.00 o 
  -6   4   1      979.12     1045.31     16.27 o 
  -5   4   1      542.38      589.86      3.50 o 
  -4   4   1      263.15      259.09      2.77 o 
  -3   4   1       10.73       10.78      0.86 o 
  -2   4   1     1709.72     1687.50      9.09 o 
  -1   4   1       17.00       28.32      1.29 o 
   0   4   1     1976.66     1992.88      6.36 o 
   1   4   1     2788.78     2750.97     22.98 o 
   2   4   1       42.90       39.47      1.97 o 
   3   4   1      323.47      305.53      2.41 o 
   4   4   1       13.02       13.89      1.12 o 
   5   4   1      151.58      159.58      3.15 o 
   6   4   1        0.27        0.09      2.95 o 
   7   4   1      141.18      165.38      5.34 o 
   8   4   1       71.01       65.68      7.75 o 
   9   4   1      552.13      542.46      6.42 o 
  10   4   1        3.55       -0.46      2.42 o 
  11   4   1       95.41       98.25      6.23 o 
  12   4   1        4.67        3.57      4.38 o 
  13   4   1        0.26        0.00      4.88 o 
 -12   5   1       35.63       37.79      6.28 o 
 -11   5   1       29.23       25.11      5.05 o 
 -10   5   1        3.37        5.86      4.94 o 
  -9   5   1      526.75      645.22     11.67 o 
  -8   5   1        0.06        0.74      4.15 o 
  -7   5   1      174.58      171.04      6.18 o 
  -6   5   1      118.88      113.66      2.85 o 
  -5   5   1      488.32      510.14      7.53 o 
  -4   5   1     4309.80     4196.32     22.08 o 
  -3   5   1        5.95        7.53      1.13 o 
  -2   5   1      490.29      546.79      3.89 o 
  -1   5   1       99.47      108.14      2.03 o 
   0   5   1       79.36       89.97      1.96 o 
   1   5   1      642.84      741.47      7.94 o 
   2   5   1      182.78      198.51      2.66 o 
   3   5   1     1141.18     1199.62     28.46 o 
   4   5   1      338.76      317.21      7.61 o 
   5   5   1     1205.98     1267.81     23.52 o 
   6   5   1      393.84      375.52      6.79 o 
   7   5   1      116.64       99.70      5.00 o 
   8   5   1        1.58        2.90      4.18 o 
   9   5   1        0.02        0.03      2.74 o 
  10   5   1        6.88        9.41      2.91 o 
  11   5   1        3.27        3.82      2.56 o 
  12   5   1       66.27       70.24      6.22 o 
  13   5   1        0.98        5.74      5.16 o 
 -11   6   1       26.40       29.67      5.32 o 
 -10   6   1        0.14       -2.16      4.54 o 
  -9   6   1      234.42      251.37      8.26 o 
  -8   6   1       80.88       98.51      5.78 o 
  -7   6   1      275.79      269.29      7.33 o 
  -6   6   1      147.36      143.20      6.69 o 
  -5   6   1      136.79      135.71      3.21 o 
  -4   6   1      153.70      161.87      3.11 o 
  -3   6   1       23.26       17.28      1.61 o 
  -2   6   1      500.17      470.58      5.95 o 
  -1   6   1     2504.10     2415.45     14.96 o 
   0   6   1      664.38      666.08      7.27 o 
   1   6   1      125.18      137.43      5.38 o 
   2   6   1      113.79      122.22      2.81 o 
   3   6   1      130.22      130.00      2.58 o 
   4   6   1       25.01       36.71      1.91 o 
   5   6   1       44.76       36.74      1.94 o 
   6   6   1      291.35      288.62      6.33 o 
   7   6   1        0.55       -0.47      3.92 o 
   8   6   1      965.14      938.02     11.83 o 
   9   6   1       83.84       85.65      5.51 o 
  10   6   1        1.91        1.58      2.77 o 
  11   6   1        0.95       -0.33      2.58 o 
  12   6   1        3.59        5.77      5.11 o 
 -11   7   1        0.03        1.82      5.05 o 
 -10   7   1       97.06      101.76      6.48 o 
  -9   7   1        0.25        2.20      4.85 o 
  -8   7   1       55.66       52.83      5.16 o 
  -7   7   1       41.00       35.04      4.58 o 
  -6   7   1      578.29      571.97     16.58 o 
  -5   7   1      181.19      196.58      9.78 o 
  -4   7   1      338.20      318.38      5.98 o 
  -3   7   1       72.85       82.01      2.69 o 
  -2   7   1       47.95       63.44      3.87 o 
  -1   7   1      176.67      185.60      3.16 o 
   0   7   1      412.95      413.03      9.42 o 
   1   7   1     3060.38     3006.26     40.30 o 
   2   7   1      290.80      259.19      7.52 o 
   3   7   1     1702.70     1742.77     18.70 o 
   4   7   1        4.31        9.41      1.82 o 
   5   7   1       12.26       17.20      3.70 o 
   6   7   1       82.75       71.31      4.45 o 
   7   7   1      147.01      131.68      5.43 o 
   8   7   1       17.13       12.33      3.99 o 
   9   7   1       45.62       43.33      4.76 o 
  10   7   1        0.52       -1.41      3.01 o 
  11   7   1       58.30       63.46      3.81 o 
  12   7   1        0.39        5.17      5.03 o 
 -10   8   1       32.18       32.01      5.76 o 
  -9   8   1       38.98       47.41      6.06 o 
  -8   8   1       11.72       11.32      5.06 o 
  -7   8   1      424.11      413.59      9.32 o 
  -6   8   1      219.71      202.07      4.32 o 
  -5   8   1        6.93        2.16      2.46 o 
  -4   8   1      125.75      108.59      4.43 o 
  -3   8   1        1.53       -0.05      1.89 o 
  -2   8   1      248.53      260.70      4.02 o 
  -1   8   1      616.49      586.34      7.73 o 
   0   8   1        6.17        6.36      2.19 o 
   1   8   1       18.83       18.10      4.01 o 
   2   8   1        1.05        1.55      1.82 o 
   3   8   1      459.70      487.84      5.32 o 
   4   8   1      215.41      231.14      4.30 o 
   5   8   1       16.22       12.87      2.72 o 
   6   8   1      697.65      701.87      9.88 o 
   7   8   1        7.02        3.64      4.09 o 
   8   8   1       41.81       23.71      4.23 o 
   9   8   1       43.81       44.14      5.06 o 
  10   8   1       14.08        4.57      3.99 o 
  11   8   1        8.38        8.91      2.99 o 
  -9   9   1       69.07       82.77      7.18 o 
  -8   9   1        1.45        3.59      5.06 o 
  -7   9   1       29.38       22.73      4.83 o 
  -6   9   1        2.15       -1.55      2.57 o 
  -5   9   1        5.13        6.53      3.08 o 
  -4   9   1        3.32        0.36      3.09 o 
  -3   9   1       22.16       15.20      3.54 o 
  -2   9   1       59.59       57.15      5.97 o 
  -1   9   1      145.08      136.59      3.74 o 
   0   9   1       79.51       75.15      5.98 o 
   1   9   1        3.04        3.43      2.69 o 
   2   9   1      454.64      457.12     10.91 o 
   3   9   1       33.64       33.77      3.02 o 
   4   9   1      184.90      195.49      4.25 o 
   5   9   1       25.21       24.46      2.79 o 
   6   9   1       33.61       34.05      4.76 o 
   7   9   1       84.25       81.34      5.02 o 
   8   9   1        6.98        0.84      4.30 o 
   9   9   1       57.89       57.04      5.19 o 
  10   9   1        1.60       -1.16      4.50 o 
  -8  10   1       22.12       20.47      6.02 o 
  -7  10   1        2.39       -0.84      5.04 o 
  -6  10   1      414.44      441.51     22.63 o 
  -5  10   1        0.38        0.46      3.80 o 
  -4  10   1        9.19       11.00      3.35 o 
  -3  10   1      347.56      334.03      7.57 o 
  -2  10   1      100.25       81.49     19.10 o 
  -1  10   1      198.89      189.02      4.12 o 
   0  10   1       11.31        9.75      2.53 o 
   1  10   1      211.99      214.19      4.40 o 
   2  10   1      233.29      219.65      6.70 o 
   3  10   1      404.68      406.02      6.52 o 
   4  10   1        0.08        1.23      2.86 o 
   5  10   1       34.83       40.56      3.12 o 
   6  10   1       25.02       31.39      4.80 o 
   7  10   1       51.99       58.00      5.05 o 
   8  10   1        4.01        1.01      4.47 o 
   9  10   1       61.47       57.26      5.47 o 
  10  10   1       11.22       13.06      4.73 o 
  -7  11   1       12.67       16.95      5.27 o 
  -6  11   1       54.96       53.75      4.59 o 
  -5  11   1       17.69       18.46      4.28 o 
  -4  11   1      318.62      308.95      7.79 o 
  -3  11   1      328.24      367.01      8.43 o 
  -2  11   1       16.59       16.16      4.01 o 
  -1  11   1        3.58        0.65      2.33 o 
   0  11   1        6.98        9.73      3.07 o 
   1  11   1       33.51       33.97      3.47 o 
   2  11   1      153.96      155.89      6.13 o 
   3  11   1        8.92       12.90      4.15 o 
   4  11   1       50.25       53.32      3.57 o 
   5  11   1        8.67       10.38      3.19 o 
   6  11   1      156.85      170.12      7.20 o 
   7  11   1        8.67       10.38      5.11 o 
   8  11   1       19.86       20.06      5.09 o 
  -5  12   1        7.38       10.82      5.17 o 
  -4  12   1       57.44       65.47      5.23 o 
  -3  12   1       73.71       75.41      5.49 o 
  -2  12   1       97.94       87.38      6.00 o 
  -1  12   1      342.61      365.93      8.87 o 
   0  12   1      110.03      119.58      4.06 o 
   1  12   1        0.18       -2.50      4.57 o 
   2  12   1        0.13       -0.56      3.91 o 
   3  12   1       16.80       15.55      4.25 o 
   4  12   1       12.86        7.38      4.32 o 
   5  12   1       14.67        9.82      3.44 o 
   6  12   1        4.71        4.71      4.65 o 
   7  12   1        6.23        6.70      5.12 o 
  -3  13   1      201.91      265.11      8.68 o 
  -2  13   1       16.77       28.58      5.34 o 
  -1  13   1        9.03       16.71      4.56 o 
   0  13   1        7.76        3.45      4.16 o 
   1  13   1        2.30        0.96      4.95 o 
   2  13   1       77.79       81.79      5.62 o 
   3  13   1       28.43       29.93      4.54 o 
   4  13   1        5.44        6.85      4.59 o 
   5  13   1       13.53       13.97      3.95 o 
  -2 -12   2        1.52        0.71      4.90 o 
  -1 -12   2       39.08       38.77      3.81 o 
   0 -12   2        2.99       -0.34      3.53 o 
   1 -12   2       51.93       50.56     12.31 o 
  -6 -11   2       10.23       -1.40      5.52 o 
  -5 -11   2       18.06       23.69      3.50 o 
  -4 -11   2        3.44        3.02      4.08 o 
  -3 -11   2       11.48        9.40      3.77 o 
  -2 -11   2      125.52      131.11      4.70 o 
  -1 -11   2        1.45        5.35      3.64 o 
   0 -11   2      199.31      211.67      9.34 o 
   1 -11   2        5.39        7.93      3.21 o 
   2 -11   2       72.74       61.97      7.65 o 
   3 -11   2        0.07        0.47      4.27 o 
   4 -11   2        4.74        2.31      4.23 o 
  -7 -10   2        4.18       -0.09      5.19 o 
  -6 -10   2       46.90       41.22      5.67 o 
  -5 -10   2       43.89       47.05      5.01 o 
  -4 -10   2       64.13       62.46      3.86 o 
  -3 -10   2       39.41       35.52      4.93 o 
  -2 -10   2       12.45       12.54      4.49 o 
  -1 -10   2        2.27       -1.02      4.47 o 
   0 -10   2      209.86      210.95      7.25 o 
   1 -10   2       67.92       66.55      3.68 o 
   2 -10   2       25.23       32.81      3.24 o 
   3 -10   2      112.11      100.49     22.51 o 
   4 -10   2       25.35       33.00      4.81 o 
   5 -10   2       16.16       16.78      4.19 o 
   6 -10   2       31.58       29.78      3.38 o 
  -9  -9   2        0.20        1.09      5.21 o 
  -8  -9   2       43.03       38.99      5.42 o 
  -7  -9   2        2.45        0.93      4.59 o 
  -6  -9   2       15.71       17.08      4.86 o 
  -5  -9   2       46.26       44.14      3.51 o 
  -4  -9   2       14.10       11.25      2.94 o 
  -3  -9   2       39.11       32.14      4.77 o 
  -2  -9   2      171.07      167.57      6.21 o 
  -1  -9   2      498.34      492.75      9.18 o 
   0  -9   2       24.67       12.06      4.15 o 
   1  -9   2       18.12       22.27      4.01 o 
   2  -9   2       64.17       86.17      5.12 o 
   3  -9   2        1.49        4.42      2.44 o 
   4  -9   2        1.37        3.12      3.72 o 
   5  -9   2       50.79       51.89      4.46 o 
   6  -9   2      121.23      129.61      4.39 o 
   7  -9   2       10.95       10.11      5.68 o 
   8  -9   2       68.18       69.78      6.50 o 
 -10  -8   2        6.67        8.35      4.92 o 
  -9  -8   2        2.16        1.34      4.40 o 
  -8  -8   2       14.23       16.36      4.24 o 
  -7  -8   2        0.32        0.37      4.35 o 
  -6  -8   2       46.43       48.09      4.75 o 
  -5  -8   2       37.55       36.39      3.36 o 
  -4  -8   2        0.01       -1.70      2.72 o 
  -3  -8   2       46.77       42.27      3.09 o 
  -2  -8   2      420.20      416.31      8.27 o 
  -1  -8   2      335.04      346.55      7.76 o 
   0  -8   2      268.72      253.66      6.81 o 
   1  -8   2       76.81       71.72      4.87 o 
   2  -8   2      446.26      408.30      7.78 o 
   3  -8   2       20.76       15.44      3.58 o 
   4  -8   2        0.31       -1.25      2.06 o 
   5  -8   2       95.30      132.87      5.11 o 
   6  -8   2       39.75       28.88      3.01 o 
   7  -8   2      121.13      128.32      7.17 o 
   8  -8   2       35.06       31.16      5.86 o 
   9  -8   2       21.44       20.63      5.79 o 
 -11  -7   2        0.31       -0.81      4.82 o 
 -10  -7   2        0.99       -0.06      4.80 o 
  -9  -7   2       41.46       34.42      4.61 o 
  -8  -7   2       14.84       12.15      4.16 o 
  -7  -7   2      233.36      235.01      7.17 o 
  -6  -7   2        8.91       12.82      3.93 o 
  -5  -7   2      336.63      329.80      7.33 o 
  -4  -7   2       46.87       38.52      3.12 o 
  -3  -7   2      361.45      368.85      9.07 o 
  -2  -7   2       11.71        9.94      2.61 o 
  -1  -7   2      124.98      123.86      5.39 o 
   0  -7   2      758.81      778.80      9.96 o 
   1  -7   2      296.16      300.97      6.49 o 
   2  -7   2       24.09       25.82      3.81 o 
   3  -7   2       77.65       70.11      4.21 o 
   4  -7   2       73.97       72.63      4.16 o 
   5  -7   2       15.31        5.62      1.93 o 
   6  -7   2       20.10       13.14      2.76 o 
   7  -7   2       23.17       22.45      5.19 o 
   8  -7   2      292.04      312.52      9.20 o 
   9  -7   2       57.32       48.18      6.58 o 
  10  -7   2       81.58       91.96      7.07 o 
 -11  -6   2        0.87       -2.18      5.02 o 
 -10  -6   2       26.20       32.83      5.19 o 
  -9  -6   2        2.88        0.75      3.99 o 
  -8  -6   2       12.00        5.95      4.20 o 
  -7  -6   2       52.69       51.32      4.89 o 
  -6  -6   2      415.46      419.17      8.14 o 
  -5  -6   2      330.85      308.04      7.21 o 
  -4  -6   2       34.64       37.47      2.80 o 
  -3  -6   2       14.18       16.53      2.61 o 
  -2  -6   2      751.12      747.84      6.44 o 
  -1  -6   2       79.15       65.95      4.12 o 
   0  -6   2      439.98      438.09      7.04 o 
   1  -6   2      296.81      302.54      5.99 o 
   2  -6   2      315.12      279.36      5.78 o 
   3  -6   2      804.97      797.23      8.93 o 
   4  -6   2       11.91       16.68      3.10 o 
   5  -6   2       57.67       51.90      2.47 o 
   6  -6   2       15.73       14.99      2.44 o 
   7  -6   2      149.15      168.21      6.84 o 
   8  -6   2       63.35       72.46      5.83 o 
   9  -6   2        7.70        6.02      5.76 o 
  10  -6   2       72.06       69.34      5.93 o 
  11  -6   2       10.06       18.71      5.54 o 
 -12  -5   2        6.30        3.07      4.37 o 
 -11  -5   2        0.47        1.50      4.61 o 
 -10  -5   2        8.14       10.17      4.25 o 
  -9  -5   2       10.72        7.24      4.35 o 
  -8  -5   2       95.35       92.05      5.18 o 
  -7  -5   2      168.78      186.18      6.20 o 
  -6  -5   2      103.93       84.20      4.51 o 
  -5  -5   2       19.04       14.53      2.26 o 
  -4  -5   2       25.95       23.84      2.30 o 
  -3  -5   2     2397.71     2472.83     10.43 o 
  -2  -5   2     2696.46     2810.45     26.63 o 
  -1  -5   2       14.78       15.25      2.10 o 
   0  -5   2      304.10      320.71      5.80 o 
   1  -5   2        1.74       -1.13      2.69 o 
   2  -5   2        1.74        1.51      2.63 o 
   3  -5   2      332.93      348.87      5.77 o 
   4  -5   2        8.40        5.77      2.52 o 
   5  -5   2      926.47      889.17     11.52 o 
   6  -5   2      399.68      384.78      4.86 o 
   7  -5   2      221.16      228.47      7.16 o 
   8  -5   2      145.23      146.72      6.89 o 
   9  -5   2       33.94       34.62      5.21 o 
  10  -5   2        7.49       13.97      5.81 o 
  11  -5   2       12.50       14.54      5.85 o 
 -12  -4   2       59.71       61.18      5.64 o 
 -11  -4   2       14.46       17.90      4.87 o 
 -10  -4   2       15.36       14.34      4.78 o 
  -9  -4   2       16.63       15.88      4.68 o 
  -8  -4   2       74.30       56.57      4.68 o 
  -7  -4   2      210.12      206.45      5.99 o 
  -6  -4   2      166.61      148.00      4.98 o 
  -5  -4   2      134.59      128.44      3.02 o 
  -4  -4   2        4.00        3.77      1.49 o 
  -3  -4   2      400.90      374.71      4.07 o 
  -2  -4   2      437.16      436.16      8.36 o 
  -1  -4   2       27.42       19.13      2.20 o 
   0  -4   2    14035.15    14305.18     30.64 o 
   1  -4   2     5006.55     5281.84     18.56 o 
   2  -4   2        9.15       10.10      2.34 o 
   3  -4   2      382.67      396.84     10.70 o 
   4  -4   2       82.54       83.75      3.35 o 
   5  -4   2       29.44       28.11      2.19 o 
   6  -4   2       63.46       67.35      1.98 o 
   7  -4   2        0.01        0.05      4.14 o 
   8  -4   2      393.56      389.61      8.79 o 
   9  -4   2       27.85       26.33      5.24 o 
  10  -4   2       72.65       67.37      6.53 o 
  11  -4   2        1.00        1.62      5.10 o 
  12  -4   2        1.04        0.62      5.59 o 
 -12  -3   2        1.18       -0.31      4.66 o 
 -11  -3   2        1.27       -0.24      4.16 o 
 -10  -3   2      131.58      137.60      6.24 o 
  -9  -3   2      412.43      432.60      8.98 o 
  -8  -3   2       55.62       63.08      4.96 o 
  -7  -3   2      161.58      170.51      5.55 o 
  -6  -3   2      181.02      179.04      5.07 o 
  -5  -3   2      482.68      448.23      4.95 o 
  -4  -3   2       96.33      121.30      1.71 o 
  -3  -3   2     1460.84     1528.47     10.87 o 
  -2  -3   2       84.60       78.71      2.02 o 
  -1  -3   2      294.83      339.56      3.29 o 
   0  -3   2      303.45      313.68      4.57 o 
   1  -3   2     5239.53     5626.49     17.19 o 
   2  -3   2        1.38        3.92      2.41 o 
   3  -3   2    11154.04    11273.07     18.42 o 
   4  -3   2     1088.89     1207.24     11.53 o 
   5  -3   2      224.65      220.63      3.28 o 
   6  -3   2       53.99       50.36      1.74 o 
   7  -3   2        9.38       10.65      2.09 o 
   8  -3   2      297.77      279.64      7.54 o 
   9  -3   2        0.01       -2.41      4.78 o 
  10  -3   2       15.40       13.36      5.10 o 
  11  -3   2       36.90       42.81      5.45 o 
  12  -3   2        1.18        2.66      5.29 o 
 -13  -2   2       22.65       18.70      4.91 o 
 -12  -2   2       12.62       15.88      4.90 o 
 -11  -2   2        1.88        2.86      4.96 o 
 -10  -2   2      109.26      127.04      6.20 o 
  -9  -2   2       62.23       65.99      5.16 o 
  -8  -2   2      225.26      207.46      6.34 o 
  -7  -2   2      631.05      671.94      8.96 o 
  -6  -2   2      340.61      340.34      6.34 o 
  -5  -2   2       33.94       38.14      1.57 o 
  -4  -2   2      307.43      324.97      2.17 o 
  -3  -2   2      430.52      471.04      5.77 o 
  -2  -2   2     2788.42     2706.79      7.87 o 
  -1  -2   2      874.25      978.16      4.58 o 
   0  -2   2     5466.60     5637.52     15.32 o 
   1  -2   2    14610.87    14584.47     24.77 o 
   2  -2   2      204.07      250.61      5.27 o 
   3  -2   2     1472.39     1502.53      6.35 o 
   4  -2   2     1853.17     1945.62     11.91 o 
   5  -2   2       12.69       11.97      1.41 o 
   6  -2   2     4195.46     4228.89     12.90 o 
   7  -2   2      223.10      217.34     11.64 o 
   8  -2   2      123.96      123.74      5.77 o 
   9  -2   2        4.27        3.91      4.27 o 
  10  -2   2       98.05      112.89      6.43 o 
  11  -2   2       98.69       95.50      6.22 o 
  12  -2   2        1.39        4.59      4.92 o 
  13  -2   2       29.20       28.48      6.12 o 
 -13  -1   2        0.83       -0.35      5.41 o 
 -12  -1   2        1.75        2.04      4.66 o 
 -11  -1   2       63.59       53.36      5.33 o 
 -10  -1   2      207.46      218.78      7.28 o 
  -9  -1   2        5.50       12.46      4.36 o 
  -8  -1   2      122.34       95.59      5.20 o 
  -7  -1   2     1570.53     1589.41     13.17 o 
  -6  -1   2      518.12      553.87      5.06 o 
  -5  -1   2       10.36        4.11      1.19 o 
  -4  -1   2      303.88      326.22      3.31 o 
  -3  -1   2     1192.27     1295.46     13.71 o 
  -2  -1   2      663.46      669.09      5.81 o 
  -1  -1   2      703.19      740.13      5.98 o 
   0  -1   2      658.99      682.91     15.98 o 
   1  -1   2    23021.46    21351.34    104.60 o 
   2  -1   2     1508.79     1567.29      5.30 o 
   3  -1   2     3774.80     3917.63      6.80 o 
   4  -1   2     1813.23     1767.11     11.45 o 
   5  -1   2      630.43      663.36      4.05 o 
   6  -1   2      215.46      184.85     11.01 o 
   7  -1   2      113.48      101.55      5.30 o 
   8  -1   2        3.16        2.15      2.14 o 
   9  -1   2      290.51      281.49      7.64 o 
  10  -1   2       11.22        6.72      4.56 o 
  11  -1   2        0.01        5.96      5.15 o 
  12  -1   2       27.28       27.76      5.46 o 
  13  -1   2       39.45       39.48      5.74 o 
 -13   0   2        1.48        5.43      4.62 o 
 -12   0   2       46.40       53.67      5.90 o 
 -11   0   2        5.05        2.67      4.38 o 
 -10   0   2        0.92        1.07      4.58 o 
  -9   0   2      217.38      202.01      6.69 o 
  -8   0   2      376.85      333.02      7.38 o 
  -7   0   2      793.50      847.49     10.02 o 
  -6   0   2      426.68      458.50      4.72 o 
  -5   0   2     4266.37     4196.80     20.02 o 
  -4   0   2     3211.51     3093.89     17.80 o 
  -3   0   2     2880.56     3040.01     32.09 o 
  -2   0   2      167.14      190.73      2.36 o 
  -1   0   2      314.19      335.87      1.64 o 
   0   0   2     1880.85     2002.02      6.73 o 
   1   0   2     7536.91     7398.95     12.96 o 
   2   0   2     7389.21     7257.85     18.09 o 
   3   0   2      327.03      359.42      3.79 o 
   4   0   2     1669.03     1587.17     13.67 o 
   5   0   2      166.74      163.55      6.86 o 
   6   0   2       35.09       43.69      2.72 o 
   7   0   2       16.00        8.38      2.50 o 
   8   0   2      454.16      443.75      5.03 o 
   9   0   2      397.99      381.69      8.39 o 
  10   0   2        3.46        8.98      4.79 o 
  11   0   2       13.56       14.51      4.73 o 
  12   0   2       58.02       58.00      6.42 o 
  13   0   2        9.56        7.93      4.92 o 
 -13   1   2       26.37       31.26      6.29 o 
 -12   1   2        1.61       -0.28      5.17 o 
 -11   1   2       55.07       64.81      5.99 o 
 -10   1   2       77.20       58.52      5.35 o 
  -9   1   2       28.69       18.99      4.22 o 
  -8   1   2       62.76       54.41      4.49 o 
  -7   1   2       82.89       94.57      4.91 o 
  -6   1   2      150.32      157.48      5.05 o 
  -5   1   2       95.26       93.93      3.09 o 
  -4   1   2     1481.50     1521.10      7.88 o 
  -3   1   2     1202.00     1284.37      4.70 o 
  -2   1   2    27785.59    26228.00     74.43 o 
  -1   1   2    17363.99    15138.28    340.77 o 
   0   1   2     1342.48     1278.05      5.35 o 
   1   1   2      192.70      174.71      2.35 o 
   2   1   2     4027.21     3954.14     11.96 o 
   3   1   2       47.86       47.19      2.23 o 
   4   1   2     1044.96     1124.41      5.46 o 
   5   1   2     2173.72     2190.01     13.89 o 
   6   1   2        0.51        1.54      1.53 o 
   7   1   2      208.93      194.43      3.41 o 
   8   1   2       14.22       11.44      2.29 o 
   9   1   2       90.78       65.74      4.55 o 
  10   1   2        0.44       -1.58      4.27 o 
  11   1   2      270.18      279.27      8.61 o 
  12   1   2        2.04        0.29      5.05 o 
  13   1   2        6.34        0.36      5.39 o 
 -13   2   2       44.73       55.46      6.88 o 
 -12   2   2       29.83       19.59      4.87 o 
 -11   2   2        0.20       -0.94      4.97 o 
 -10   2   2        0.88       -0.47      4.66 o 
  -9   2   2        3.71        1.80      4.10 o 
  -8   2   2        6.25        7.61      3.85 o 
  -7   2   2       52.15       38.01      3.75 o 
  -6   2   2       70.47       68.38      1.52 o 
  -5   2   2     1770.90     1901.35     13.14 o 
  -4   2   2     5903.80     6183.65     20.22 o 
  -3   2   2      104.88      110.05      1.10 o 
  -2   2   2      105.32       67.36      0.80 o 
  -1   2   2      605.66      586.30      5.46 o 
   0   2   2       11.03       11.16      0.68 o 
   1   2   2    20073.64    18294.55    191.07 o 
   2   2   2     9106.91     8837.75      6.34 o 
   3   2   2       33.51       41.78      1.25 o 
   4   2   2      301.86      258.30      2.97 o 
   5   2   2      624.89      636.07      4.38 o 
   6   2   2       61.78       48.22      2.17 o 
   7   2   2       73.62       77.49      5.96 o 
   8   2   2      482.95      503.53      5.61 o 
   9   2   2       90.84       92.10      3.36 o 
  10   2   2       16.17       16.85      4.37 o 
  11   2   2       16.48        1.54      5.21 o 
  12   2   2        4.27        2.56      4.70 o 
  13   2   2        0.41       -1.40      4.71 o 
 -12   3   2       31.04       37.36      5.70 o 
 -11   3   2       13.18       12.25      4.42 o 
 -10   3   2      190.51      193.51      7.21 o 
  -9   3   2       39.47       25.26      2.80 o 
  -8   3   2       12.36       14.46      3.08 o 
  -7   3   2      468.29      461.11      4.95 o 
  -6   3   2      590.16      600.42     10.80 o 
  -5   3   2      167.07      200.61      1.70 o 
  -4   3   2        7.84        2.85      0.76 o 
  -3   3   2     1067.50     1184.43      4.88 o 
  -2   3   2        8.93        7.03      0.67 o 
  -1   3   2    12882.56    12263.48     68.25 o 
   0   3   2      201.31      202.60      2.75 o 
   1   3   2     1739.67     1520.86     16.11 o 
   2   3   2      856.76      936.80      3.93 o 
   3   3   2      443.37      513.70      2.32 o 
   4   3   2      907.84      894.97     12.48 o 
   5   3   2     2492.95     2536.97      7.65 o 
   6   3   2        9.23       15.09      2.01 o 
   7   3   2        1.41        4.71      2.11 o 
   8   3   2      525.45      531.15     17.61 o 
   9   3   2      588.47      622.80      8.76 o 
  10   3   2       21.74       16.74      3.26 o 
  11   3   2      132.80      127.23      6.62 o 
  12   3   2        0.57       -0.93      4.89 o 
  13   3   2        1.32        0.66      5.49 o 
 -12   4   2       22.43       16.84      5.24 o 
 -11   4   2       56.91       67.20      5.84 o 
 -10   4   2       39.05       32.79      5.44 o 
  -9   4   2      103.26       99.21      5.70 o 
  -8   4   2      307.72      312.90      7.66 o 
  -7   4   2       56.99       54.45      2.59 o 
  -6   4   2      141.10      136.53      4.14 o 
  -5   4   2       51.26       42.98      1.30 o 
  -4   4   2     1664.10     1635.28      8.00 o 
  -3   4   2      144.16      155.99      1.35 o 
  -2   4   2      761.56      832.51      9.81 o 
  -1   4   2     1842.38     2038.97      9.64 o 
   0   4   2      850.48      828.58      7.03 o 
   1   4   2     3816.22     3943.25     16.90 o 
   2   4   2    11312.24    10864.65     39.05 o 
   3   4   2      204.83      200.15      2.82 o 
   4   4   2     1309.04     1233.13     10.01 o 
   5   4   2      100.04       99.89      2.15 o 
   6   4   2      126.86      145.37      4.73 o 
   7   4   2      301.24      304.56      7.81 o 
   8   4   2      438.96      422.80     10.77 o 
   9   4   2       41.83       40.63      3.13 o 
  10   4   2        3.43        5.29      2.79 o 
  11   4   2       97.50       94.39      6.09 o 
  12   4   2       93.17      115.63      6.87 o 
  13   4   2       16.34        9.95      5.48 o 
 -12   5   2       28.57       26.47      5.81 o 
 -11   5   2        9.54       13.91      4.62 o 
 -10   5   2       53.46       64.94      5.82 o 
  -9   5   2      342.43      344.28      8.95 o 
  -8   5   2      328.47      349.31      8.50 o 
  -7   5   2      382.45      390.51      7.82 o 
  -6   5   2       93.25       86.51      2.06 o 
  -5   5   2      808.23      786.16     15.85 o 
  -4   5   2      286.85      290.37      2.95 o 
  -3   5   2      375.90      335.42      4.15 o 
  -2   5   2      923.27      915.24     18.25 o 
  -1   5   2      149.72      142.50      2.08 o 
   0   5   2       49.28       61.42      1.47 o 
   1   5   2      579.09      633.41      7.42 o 
   2   5   2        9.77        7.55      1.31 o 
   3   5   2     3008.01     3097.77     14.18 o 
   4   5   2     2405.66     2485.81     14.89 o 
   5   5   2     2020.80     1971.60     48.48 o 
   6   5   2       81.19       75.49      3.98 o 
   7   5   2     1067.97      963.55      7.58 o 
   8   5   2        0.57        2.27      2.65 o 
   9   5   2       20.07       15.38      2.93 o 
  10   5   2        3.01       -0.42      2.77 o 
  11   5   2       39.50       28.47      5.32 o 
  12   5   2        6.60        6.76      5.17 o 
  13   5   2       12.52        9.76      5.18 o 
 -11   6   2       30.05       26.96      5.91 o 
 -10   6   2        5.00        4.87      5.02 o 
  -9   6   2      252.50      282.35      8.82 o 
  -8   6   2        1.53        3.56      4.55 o 
  -7   6   2     1251.09     1297.19     13.91 o 
  -6   6   2      670.55      653.41      6.03 o 
  -5   6   2       59.16       58.50      2.46 o 
  -4   6   2       14.04       22.29      1.95 o 
  -3   6   2        2.07        5.06      1.10 o 
  -2   6   2       81.51       89.08      1.98 o 
  -1   6   2      256.56      233.08      2.85 o 
   0   6   2     1718.51     1652.68     14.68 o 
   1   6   2      955.75      929.98     18.88 o 
   2   6   2      283.04      305.05      4.86 o 
   3   6   2      198.58      254.40      8.46 o 
   4   6   2       55.54       55.51      1.93 o 
   5   6   2        0.37        1.43      1.52 o 
   6   6   2      505.65      486.68      7.60 o 
   7   6   2      159.73      165.57      5.70 o 
   8   6   2       71.99       65.94      3.39 o 
   9   6   2       77.84       72.27      3.66 o 
  10   6   2       22.66       29.30      3.28 o 
  11   6   2        7.02        8.10      3.02 o 
  12   6   2        0.03       -0.77      4.49 o 
 -11   7   2       25.68       40.72      6.14 o 
 -10   7   2        0.67        3.62      5.57 o 
  -9   7   2        3.13        2.50      4.75 o 
  -8   7   2       39.09       44.41      4.99 o 
  -7   7   2        2.00        0.94      4.15 o 
  -6   7   2     1466.71     1477.27     15.88 o 
  -5   7   2        3.71        5.45      2.38 o 
  -4   7   2     1106.27     1049.34     10.00 o 
  -3   7   2       35.81       39.22      1.82 o 
  -2   7   2      125.48      131.19      2.53 o 
  -1   7   2       49.66       29.88      1.33 o 
   0   7   2      111.93      102.55      1.83 o 
   1   7   2     1207.23     1176.87      9.68 o 
   2   7   2     1090.50     1036.56     39.35 o 
   3   7   2       58.22       45.59      3.64 o 
   4   7   2       90.32       82.44      2.38 o 
   5   7   2       24.86       20.94      1.86 o 
   6   7   2        7.10        5.45      3.35 o 
   7   7   2       72.17       59.66      4.33 o 
   8   7   2       50.91       35.29      4.64 o 
   9   7   2       43.70       47.03      3.42 o 
  10   7   2       16.53       15.19      3.38 o 
  11   7   2        8.91        2.71      3.11 o 
  12   7   2        0.69        2.10      2.69 o 
 -10   8   2        0.27        1.26      4.48 o 
  -9   8   2      126.27      130.65      7.08 o 
  -8   8   2       21.45       21.64      4.55 o 
  -7   8   2        7.11        8.09      4.13 o 
  -6   8   2        1.13       -2.35      2.63 o 
  -5   8   2      505.63      481.86     15.96 o 
  -4   8   2      350.14      348.52      6.73 o 
  -3   8   2     1253.96     1236.82     11.42 o 
  -2   8   2       20.53       25.95      2.11 o 
  -1   8   2      799.91      729.92      9.51 o 
   0   8   2       27.63       22.23      2.17 o 
   1   8   2       13.36       14.59      2.89 o 
   2   8   2       64.53       59.35      2.55 o 
   3   8   2        3.15        3.39      2.10 o 
   4   8   2      391.44      395.17      6.81 o 
   5   8   2       49.02       46.57      2.45 o 
   6   8   2       12.86       10.28      3.43 o 
   7   8   2       66.20       58.51      4.59 o 
   8   8   2        1.06       -3.25      4.08 o 
   9   8   2       72.05       69.70      5.52 o 
  10   8   2       23.57       16.18      3.22 o 
  11   8   2        0.96        0.12      3.27 o 
  -9   9   2        0.05        4.43      5.28 o 
  -8   9   2       22.02       19.13      4.80 o 
  -7   9   2        0.13        3.59      4.00 o 
  -6   9   2      219.02      218.82     15.80 o 
  -5   9   2       35.37       31.77      2.84 o 
  -4   9   2      121.83      111.91      4.91 o 
  -3   9   2       45.46       40.45      3.68 o 
  -2   9   2        0.18        2.09      1.82 o 
  -1   9   2      808.24      776.68      8.32 o 
   0   9   2     1948.27     1855.17     15.77 o 
   1   9   2       20.04       17.92      3.89 o 
   2   9   2     1050.16      980.19     10.63 o 
   3   9   2      167.34      172.90     13.70 o 
   4   9   2       59.71       59.86      4.13 o 
   5   9   2       31.46       26.31      2.49 o 
   6   9   2        6.12        4.31      3.96 o 
   7   9   2       81.86       78.96      4.94 o 
   8   9   2       30.64       26.98      4.28 o 
   9   9   2        5.80        2.69      4.41 o 
  10   9   2        1.32       -1.42      3.20 o 
  11   9   2        0.37       -1.46      7.54 o 
  -9  10   2       10.96        9.52      5.76 o 
  -8  10   2        1.75        0.05      4.64 o 
  -7  10   2       79.39       71.77      6.07 o 
  -6  10   2        6.49        9.57      2.66 o 
  -5  10   2       90.81       91.85      3.71 o 
  -4  10   2       57.99       59.78      4.56 o 
  -3  10   2        0.02       -1.82      3.60 o 
  -2  10   2        1.26       -0.81      3.67 o 
  -1  10   2      324.44      293.19      4.55 o 
   0  10   2      111.38       99.94      4.98 o 
   1  10   2      337.75      338.05      7.45 o 
   2  10   2      984.85      968.13     11.46 o 
   3  10   2      978.83      969.06     24.95 o 
   4  10   2        1.17        4.93      2.78 o 
   5  10   2      230.01      216.57     12.24 o 
   6  10   2        0.58       -0.11      4.18 o 
   7  10   2        0.11       -1.71      3.63 o 
   8  10   2       12.35       12.52      4.42 o 
   9  10   2       56.31       56.16      5.50 o 
  10  10   2       49.87       45.74      5.47 o 
  -7  11   2        3.87        2.56      4.86 o 
  -6  11   2       42.09       43.54      5.18 o 
  -5  11   2       24.00       27.14      3.17 o 
  -4  11   2       13.32       10.71      3.64 o 
  -3  11   2        4.88        0.34      3.67 o 
  -2  11   2        3.94        3.75      3.92 o 
  -1  11   2      103.94       92.86     17.42 o 
   0  11   2      228.14      240.97      6.92 o 
   1  11   2       19.33       11.03      3.80 o 
   2  11   2       39.25       41.44      4.57 o 
   3  11   2       34.41       39.20      4.57 o 
   4  11   2      279.01      293.60      5.36 o 
   5  11   2       53.59       52.07      3.81 o 
   6  11   2       53.17       48.30      5.01 o 
   7  11   2       11.48       16.77      4.58 o 
   8  11   2       48.68       48.41      5.27 o 
   9  11   2       13.94       14.00      5.70 o 
  -6  12   2      222.07      250.54      6.92 o 
  -5  12   2       34.12       36.57      3.16 o 
  -4  12   2        0.04       -4.28      4.28 o 
  -3  12   2      121.26      104.88      5.76 o 
  -2  12   2       21.71       15.92      4.47 o 
  -1  12   2       39.84       36.02      4.50 o 
   0  12   2        8.68        8.54      4.07 o 
   1  12   2       19.41       25.83      4.72 o 
   2  12   2        0.03       -0.04      3.73 o 
   3  12   2       42.78       39.46      4.29 o 
   4  12   2       44.08       40.04      4.75 o 
   5  12   2       72.86       78.27      3.76 o 
   6  12   2       47.39       49.73      6.00 o 
   7  12   2       65.12       78.87      6.46 o 
   8  12   2       14.81       18.93      5.87 o 
  -4  13   2       14.52       22.85      4.70 o 
  -3  13   2      189.14      212.28      7.78 o 
  -2  13   2        0.02       -4.48      5.20 o 
  -1  13   2        4.32        1.92      4.80 o 
   0  13   2       32.34       29.50      5.18 o 
   1  13   2        0.74       -4.24      4.83 o 
   2  13   2       32.15       36.39      5.18 o 
   3  13   2        3.40       -2.10      4.51 o 
   4  13   2       43.76       42.27      4.88 o 
   5  13   2       49.27       48.28      5.17 o 
   6  13   2        9.04        5.58      5.70 o 
   0  14   2       29.90       33.17      5.52 o 
   1  14   2        6.26        0.43      5.12 o 
   2  14   2       13.32       10.94      4.49 o 
  -4 -11   3        4.19       -0.51      5.41 o 
  -3 -11   3       24.17       23.22      5.60 o 
  -2 -11   3        1.16        4.82      4.59 o 
  -1 -11   3        3.44        0.86      4.99 o 
   0 -11   3       67.01       74.77      4.81 o 
   1 -11   3       55.83       65.33      4.32 o 
   2 -11   3      114.77      110.81     27.42 o 
   3 -11   3      141.48      154.82      7.34 o 
  -6 -10   3        0.01       -2.62      4.16 o 
  -5 -10   3        0.03       -0.84      3.20 o 
  -4 -10   3       18.77       19.98      5.19 o 
  -3 -10   3       10.28        7.85      4.76 o 
  -2 -10   3        1.94        4.91      4.86 o 
  -1 -10   3        4.69        6.33      5.05 o 
   0 -10   3      283.00      284.14      8.12 o 
   1 -10   3      151.95      160.29      7.21 o 
   2 -10   3       13.95       11.79      3.70 o 
   3 -10   3        0.19       -2.04      2.76 o 
   4 -10   3        0.38       -2.65      3.87 o 
   5 -10   3      104.10      121.71      6.43 o 
  -8  -9   3       17.36       21.05      5.40 o 
  -7  -9   3        7.38        6.41      4.14 o 
  -6  -9   3       31.98       32.42      4.81 o 
  -5  -9   3       25.46       21.20      3.59 o 
  -4  -9   3        0.00       -3.19      3.19 o 
  -3  -9   3       56.57       52.48      5.21 o 
  -2  -9   3        8.20       14.37      4.15 o 
  -1  -9   3      114.04      116.33      5.91 o 
   0  -9   3       73.10       82.54      5.48 o 
   1  -9   3       49.75       45.28      4.74 o 
   2  -9   3       36.42       27.21      4.89 o 
   3  -9   3      620.37      631.46     10.60 o 
   4  -9   3       71.77       67.73     17.93 o 
   5  -9   3       13.98       18.18      3.77 o 
   6  -9   3        3.96       -1.24      3.06 o 
   7  -9   3        2.52        4.68      4.82 o 
  -9  -8   3       23.47       25.74      5.09 o 
  -8  -8   3        1.87        2.35      4.08 o 
  -7  -8   3       96.38       96.06      6.14 o 
  -6  -8   3       74.31       81.46      5.67 o 
  -5  -8   3        2.92       -0.71      3.07 o 
  -4  -8   3       73.64       76.37      3.81 o 
  -3  -8   3        1.06       -0.70      2.97 o 
  -2  -8   3      221.86      218.58      6.93 o 
  -1  -8   3       39.40       55.28      4.88 o 
   0  -8   3      245.49      234.74      7.08 o 
   1  -8   3       30.20       27.89      4.44 o 
   2  -8   3        0.53       -0.92      3.88 o 
   3  -8   3        4.54        6.04      3.44 o 
   4  -8   3        9.95        5.63      3.50 o 
   5  -8   3      151.44      164.38      5.93 o 
   6  -8   3      524.52      539.09     10.21 o 
   7  -8   3       17.48       15.28      5.73 o 
   8  -8   3      100.61      105.29      7.59 o 
 -10  -7   3        0.16       -4.63      5.09 o 
  -9  -7   3       88.80       82.81      5.78 o 
  -8  -7   3        0.18        2.24      4.58 o 
  -7  -7   3      256.16      243.09      7.17 o 
  -6  -7   3      118.27      116.31      4.15 o 
  -5  -7   3      443.77      433.75      6.67 o 
  -4  -7   3      221.05      230.65      4.85 o 
  -3  -7   3       17.68       21.45      5.69 o 
  -2  -7   3      151.30      142.77      5.67 o 
  -1  -7   3       31.39       28.88      4.27 o 
   0  -7   3       34.57       35.95      4.52 o 
   1  -7   3      690.76      699.92      9.82 o 
   2  -7   3        0.25       -0.97      3.72 o 
   3  -7   3        0.00        1.30      3.45 o 
   4  -7   3      116.00      125.14      4.87 o 
   5  -7   3       71.02       43.55      3.43 o 
   6  -7   3        5.94        4.42      2.55 o 
   7  -7   3        6.98       14.37      4.93 o 
   8  -7   3      196.03      212.14      8.25 o 
   9  -7   3      333.29      323.75     10.36 o 
 -11  -6   3        9.51        3.51      5.08 o 
 -10  -6   3       35.25       24.87      5.10 o 
  -9  -6   3        9.75        9.71      4.42 o 
  -8  -6   3        1.71       -2.66      4.40 o 
  -7  -6   3       21.48       21.13      4.41 o 
  -6  -6   3      763.89      736.26     13.53 o 
  -5  -6   3        6.91        6.14      2.59 o 
  -4  -6   3      247.85      244.56      4.44 o 
  -3  -6   3       49.11       45.78      3.08 o 
  -2  -6   3      929.95      946.46     11.38 o 
  -1  -6   3      111.78      115.05      4.96 o 
   0  -6   3      126.56      121.23      5.05 o 
   1  -6   3      245.66      236.45      5.94 o 
   2  -6   3      109.54      112.18      4.51 o 
   3  -6   3      606.35      617.14      8.60 o 
   4  -6   3      699.17      674.00      8.89 o 
   5  -6   3       35.76       38.94      3.60 o 
   6  -6   3       33.73       23.28      4.36 o 
   7  -6   3        9.08        6.42      4.58 o 
   8  -6   3       60.21       61.72      6.09 o 
   9  -6   3        0.34       -2.24      5.71 o 
  10  -6   3       15.84       21.05      5.82 o 
 -11  -5   3        1.11        0.20      4.69 o 
 -10  -5   3        2.77        3.95      4.81 o 
  -9  -5   3       20.43       14.64      4.14 o 
  -8  -5   3       11.94        8.95      4.02 o 
  -7  -5   3      212.29      218.74      6.67 o 
  -6  -5   3        7.71       10.86      2.53 o 
  -5  -5   3      292.81      307.91      4.64 o 
  -4  -5   3      171.03      174.78      3.70 o 
  -3  -5   3     2015.80     2112.43     21.49 o 
  -2  -5   3        0.75       -0.59      2.37 o 
  -1  -5   3      119.49      130.12      4.63 o 
   0  -5   3      302.98      289.09      5.88 o 
   1  -5   3       12.65       10.09      2.77 o 
   2  -5   3        1.70        1.45      2.87 o 
   3  -5   3       16.18       18.33      3.09 o 
   4  -5   3      384.43      344.34      6.18 o 
   5  -5   3      322.15      319.43      4.66 o 
   6  -5   3      425.14      403.77     23.20 o 
   7  -5   3      385.40      380.19      8.53 o 
   8  -5   3       91.53       94.56      5.72 o 
   9  -5   3       54.92       52.27      6.05 o 
  10  -5   3       20.42       21.08      5.01 o 
  11  -5   3       12.32       15.35      6.08 o 
 -12  -4   3       11.57        7.28      5.34 o 
 -11  -4   3       10.82        8.58      4.90 o 
 -10  -4   3       32.69       37.82      5.25 o 
  -9  -4   3       10.33        7.89      4.46 o 
  -8  -4   3       23.89       20.90      4.00 o 
  -7  -4   3      221.35      225.96      6.45 o 
  -6  -4   3       15.97       15.53      2.38 o 
  -5  -4   3      387.66      412.61      4.84 o 
  -4  -4   3        3.83        2.61      1.97 o 
  -3  -4   3       25.92       40.80      2.32 o 
  -2  -4   3      287.43      345.07      7.88 o 
  -1  -4   3      142.41      164.57      3.13 o 
   0  -4   3      344.84      384.54      6.02 o 
   1  -4   3      427.19      382.84      5.98 o 
   2  -4   3      203.84      207.25      4.67 o 
   3  -4   3      293.72      290.01      5.32 o 
   4  -4   3      199.03      204.15      4.82 o 
   5  -4   3       35.31       29.77      2.42 o 
   6  -4   3        0.95        0.87      2.18 o 
   7  -4   3       93.83       80.33     12.88 o 
   8  -4   3      280.65      281.04      7.89 o 
   9  -4   3       45.48       46.62      5.64 o 
  10  -4   3       59.05       58.09      5.94 o 
  11  -4   3        5.63        5.22      4.75 o 
 -12  -3   3      155.46      175.38      7.77 o 
 -11  -3   3       89.84       92.05      6.53 o 
 -10  -3   3       13.68       21.20      4.54 o 
  -9  -3   3      136.31      124.51      6.13 o 
  -8  -3   3        0.91       -0.10      3.68 o 
  -7  -3   3       35.63       36.59      3.92 o 
  -6  -3   3      103.33       95.39      4.30 o 
  -5  -3   3       26.67       28.65      2.10 o 
  -4  -3   3       12.06        5.75      1.27 o 
  -3  -3   3      383.47      357.73      3.87 o 
  -2  -3   3      208.44      198.96      3.41 o 
  -1  -3   3      411.22      466.53     13.20 o 
   0  -3   3       72.40       80.49      3.50 o 
   1  -3   3     1669.78     1762.31     10.69 o 
   2  -3   3        1.70        0.81      1.50 o 
   3  -3   3       98.19      102.28      2.49 o 
   4  -3   3     1281.53     1206.35      9.81 o 
   5  -3   3      236.61      232.27      3.64 o 
   6  -3   3      222.12      206.35      3.71 o 
   7  -3   3       12.92       15.24      2.46 o 
   8  -3   3        2.76       -0.97      4.48 o 
   9  -3   3       49.00       49.33      5.31 o 
  10  -3   3        0.91       -3.69      5.19 o 
  11  -3   3        4.71        5.28      4.83 o 
  12  -3   3        2.43        1.66      5.21 o 
 -12  -2   3       32.39       33.40      5.67 o 
 -11  -2   3      433.32      428.44      9.99 o 
 -10  -2   3       26.43       32.83      4.90 o 
  -9  -2   3      678.61      710.08     10.85 o 
  -8  -2   3      394.72      393.95      8.05 o 
  -7  -2   3      660.08      647.32      8.98 o 
  -6  -2   3        9.04       10.17      1.69 o 
  -5  -2   3        8.16       12.94      1.08 o 
  -4  -2   3      155.60      162.82      1.71 o 
  -3  -2   3        5.16        4.61      0.78 o 
  -2  -2   3       72.46       65.35      2.28 o 
  -1  -2   3       92.43       65.60      1.76 o 
   0  -2   3       34.25       46.06      2.41 o 
   1  -2   3     1096.63     1359.23     17.43 o 
   2  -2   3     2740.58     2817.25     51.27 o 
   3  -2   3     1837.83     1874.91     24.76 o 
   4  -2   3      468.63      499.63      6.36 o 
   5  -2   3      536.69      573.40      6.35 o 
   6  -2   3      517.02      514.44     11.58 o 
   7  -2   3     1796.83     1761.72     57.71 o 
   8  -2   3       79.61       65.27     11.86 o 
   9  -2   3        0.28        0.50      4.84 o 
  10  -2   3       55.21       61.78      5.85 o 
  11  -2   3        0.37        3.52      4.65 o 
  12  -2   3       10.72       11.20      5.54 o 
 -12  -1   3       33.93       36.50      5.32 o 
 -11  -1   3        3.17        0.55      4.16 o 
 -10  -1   3        7.14       11.81      4.56 o 
  -9  -1   3       56.63       49.65      4.87 o 
  -8  -1   3     1732.47     1687.65     14.59 o 
  -7  -1   3       16.60       20.15      3.67 o 
  -6  -1   3      823.68      818.13     13.85 o 
  -5  -1   3        2.90        5.56      1.19 o 
  -4  -1   3      141.75      177.30      1.74 o 
  -3  -1   3      131.87      141.18      2.75 o 
  -2  -1   3     2170.25     2213.55     25.31 o 
  -1  -1   3     2639.26     2583.62      7.03 o 
   0  -1   3      513.12      573.75      3.20 o 
   1  -1   3    10182.47     9793.65     20.81 o 
   2  -1   3      700.04      711.67     16.00 o 
   3  -1   3      148.01      120.83      1.54 o 
   4  -1   3      508.79      634.08      7.28 o 
   5  -1   3      247.97      223.55      4.38 o 
   6  -1   3      127.33      122.02      7.63 o 
   7  -1   3       80.77       69.35      5.71 o 
   8  -1   3      355.73      362.91      4.99 o 
   9  -1   3      183.42      194.87      7.01 o 
  10  -1   3      127.96      124.44      6.40 o 
  11  -1   3       85.82       91.22      6.11 o 
  12  -1   3        0.43        8.30      5.07 o 
  13  -1   3       27.49       29.04      5.38 o 
 -13   0   3       32.35       37.76      6.15 o 
 -12   0   3       94.54       95.70      6.23 o 
 -11   0   3      126.39      132.75      6.66 o 
 -10   0   3       70.27       75.30      5.49 o 
  -9   0   3       22.43       16.44      4.12 o 
  -8   0   3      276.76      274.84      6.94 o 
  -7   0   3      121.88      128.16      4.98 o 
  -6   0   3     1855.52     1838.36     22.29 o 
  -5   0   3     2957.81     3028.82     29.34 o 
  -4   0   3      113.83      148.33      1.77 o 
  -3   0   3      159.65      203.10      2.67 o 
  -2   0   3     1752.69     1643.95     12.75 o 
  -1   0   3     1434.86     1594.87      5.90 o 
   0   0   3     4835.45     4951.89     74.83 o 
   1   0   3     2646.33     2651.44     22.96 o 
   2   0   3     3039.06     3096.05      8.82 o 
   3   0   3       36.30       40.57      1.24 o 
   4   0   3      104.47       76.02      1.59 o 
   5   0   3      757.05      714.85     10.32 o 
   6   0   3        0.15        2.55      1.70 o 
   7   0   3       23.63       25.97      2.79 o 
   8   0   3       15.65       19.02      3.58 o 
   9   0   3      310.19      249.61     51.45 o 
  10   0   3      213.71      212.64      7.29 o 
  11   0   3      206.08      225.53      8.21 o 
  12   0   3        0.03        9.31      5.55 o 
  13   0   3        0.08        4.73      5.02 o 
 -13   1   3       15.98       12.82      5.27 o 
 -12   1   3        0.59       -0.09      4.77 o 
 -11   1   3      108.77      104.69      6.41 o 
 -10   1   3        0.02        2.04      3.88 o 
  -9   1   3      275.46      291.44      7.64 o 
  -8   1   3      127.02      145.71      5.77 o 
  -7   1   3       58.12       47.84      4.05 o 
  -6   1   3      280.36      300.85      2.77 o 
  -5   1   3       28.39       36.71      3.50 o 
  -4   1   3     4062.22     3852.35     45.12 o 
  -3   1   3      269.31      256.42      1.38 o 
  -2   1   3      728.18      790.31      4.64 o 
  -1   1   3      608.57      677.06      4.10 o 
   0   1   3      344.60      316.70      2.73 o 
   1   1   3     7611.38     7242.69     72.78 o 
   2   1   3     8598.57     8737.76     11.13 o 
   3   1   3      215.53      192.52      2.58 o 
   4   1   3      999.51      911.05     13.17 o 
   5   1   3        0.07        0.16      0.87 o 
   6   1   3       13.97       18.38      1.95 o 
   7   1   3      148.86      153.90      4.85 o 
   8   1   3      421.87      385.59      4.97 o 
   9   1   3       11.18        2.85      2.41 o 
  10   1   3      163.07      154.72      6.86 o 
  11   1   3       69.61       74.95      6.24 o 
  12   1   3       17.10       23.09      5.09 o 
  13   1   3       15.34       18.26      5.45 o 
 -13   2   3       39.19       42.97      6.48 o 
 -12   2   3       40.33       44.98      6.11 o 
 -11   2   3        8.49       11.64      3.49 o 
 -10   2   3       15.35       15.18      2.89 o 
  -9   2   3        9.19        5.93      2.80 o 
  -8   2   3       88.23       96.69      5.28 o 
  -7   2   3       49.15       44.80      4.08 o 
  -6   2   3      142.12      124.72      1.77 o 
  -5   2   3      404.06      393.61      7.77 o 
  -4   2   3      250.86      228.36      1.92 o 
  -3   2   3     3865.68     3972.66     29.26 o 
  -2   2   3      630.79      691.26      5.19 o 
  -1   2   3     5007.72     4660.29     21.24 o 
   0   2   3       73.68       60.85      2.33 o 
   1   2   3      613.84      703.55      8.54 o 
   2   2   3       99.58       82.17      1.00 o 
   3   2   3     1215.17     1233.04     10.10 o 
   4   2   3       25.48       25.41      1.48 o 
   5   2   3      639.31      698.30      5.08 o 
   6   2   3       71.98       64.44      2.99 o 
   7   2   3      465.40      445.05      5.10 o 
   8   2   3       24.01       18.97      2.39 o 
   9   2   3      121.92      125.51      3.78 o 
  10   2   3       13.27       13.71      2.53 o 
  11   2   3        1.20       -0.74      4.38 o 
  12   2   3        8.53        8.51      4.86 o 
  13   2   3       11.08        7.13      5.30 o 
 -12   3   3       10.05        6.84      4.88 o 
 -11   3   3      142.68      138.98      7.08 o 
 -10   3   3        0.13       -0.57      2.57 o 
  -9   3   3       64.88       52.70      3.23 o 
  -8   3   3      376.75      418.63      5.33 o 
  -7   3   3      146.96      139.57      3.29 o 
  -6   3   3      535.52      465.04      6.77 o 
  -5   3   3      503.00      596.06      3.71 o 
  -4   3   3      145.35      145.76      2.45 o 
  -3   3   3      696.58      801.93      4.63 o 
  -2   3   3      720.55      760.38      6.19 o 
  -1   3   3     1340.65     1288.24      8.52 o 
   0   3   3      101.79       93.57      1.10 o 
   1   3   3     2147.93     1995.97      4.90 o 
   2   3   3     1150.37     1009.45      4.23 o 
   3   3   3       81.82       97.71      1.06 o 
   4   3   3      124.90      103.50      1.10 o 
   5   3   3        5.02        1.48      0.75 o 
   6   3   3     1197.26     1262.28      9.06 o 
   7   3   3        2.98        4.22      2.20 o 
   8   3   3       63.31       53.44      2.91 o 
   9   3   3       40.86       46.11      3.13 o 
  10   3   3      263.50      260.80      8.99 o 
  11   3   3        4.47        6.56      5.06 o 
  12   3   3        0.60       -1.19      4.60 o 
  13   3   3        1.40       -1.67      5.13 o 
 -12   4   3        0.00        1.00      4.30 o 
 -11   4   3      126.25      136.64      6.97 o 
 -10   4   3        6.39        5.66      4.53 o 
  -9   4   3       54.92       53.79      2.98 o 
  -8   4   3      129.56      121.90      3.44 o 
  -7   4   3        2.47        0.91      2.08 o 
  -6   4   3        7.22        8.66      1.17 o 
  -5   4   3      456.26      490.81      2.66 o 
  -4   4   3      226.97      209.50      1.77 o 
  -3   4   3      745.04      654.31      3.14 o 
  -2   4   3      106.99      107.73      1.53 o 
  -1   4   3     1276.00     1421.52     13.46 o 
   0   4   3      275.17      294.63      2.79 o 
   1   4   3      118.01      115.22      1.43 o 
   2   4   3        1.61        0.20      0.68 o 
   3   4   3       54.46       52.73      1.07 o 
   4   4   3     1546.87     1565.17     10.64 o 
   5   4   3      110.85      104.54      2.10 o 
   6   4   3      505.41      491.87      5.48 o 
   7   4   3      438.45      439.51      7.63 o 
   8   4   3      246.30      248.57     11.35 o 
   9   4   3      225.28      244.99      4.80 o 
  10   4   3       63.09       58.45      3.45 o 
  11   4   3        8.41        5.04      2.60 o 
  12   4   3        8.11        7.78      4.32 o 
  13   4   3        2.50        3.93      4.61 o 
 -12   5   3       21.06       24.67      5.56 o 
 -11   5   3      147.48      150.94      7.27 o 
 -10   5   3        6.97        8.06      4.48 o 
  -9   5   3      265.11      286.57      7.91 o 
  -8   5   3      605.82      601.92     10.11 o 
  -7   5   3      218.51      216.69      7.86 o 
  -6   5   3      296.96      288.86      3.17 o 
  -5   5   3       65.10       64.81      1.79 o 
  -4   5   3      546.43      546.11      3.90 o 
  -3   5   3      362.47      410.44      6.56 o 
  -2   5   3      124.81      159.98      3.29 o 
  -1   5   3      138.40      255.28      3.34 o 
   0   5   3      305.11      260.78      4.78 o 
   1   5   3      123.52      148.57      1.81 o 
   2   5   3     4761.84     4871.22     10.73 o 
   3   5   3     1781.54     1919.56     14.76 o 
   4   5   3     1646.65     1599.70     11.42 o 
   5   5   3       44.43       46.57      1.79 o 
   6   5   3      254.95      274.30      4.06 o 
   7   5   3     1694.20     1645.81     26.52 o 
   8   5   3      179.89      165.72      4.05 o 
   9   5   3      483.93      471.22     15.32 o 
  10   5   3       23.06       22.11      3.03 o 
  11   5   3        2.73        0.09      2.81 o 
  12   5   3       13.08       20.29      5.29 o 
  13   5   3        5.50        3.48      4.46 o 
 -11   6   3       18.50       25.35      5.80 o 
 -10   6   3        0.71        3.54      4.35 o 
  -9   6   3        7.32       13.14      4.26 o 
  -8   6   3      270.61      285.43      7.82 o 
  -7   6   3       19.76       16.74      4.25 o 
  -6   6   3     1664.16     1618.69      9.26 o 
  -5   6   3      151.61      144.54      3.19 o 
  -4   6   3      138.48      129.36      2.84 o 
  -3   6   3        0.11       -0.71      1.53 o 
  -2   6   3      143.41      148.10      2.71 o 
  -1   6   3      447.56      516.87     11.15 o 
   0   6   3       34.11       23.83      1.40 o 
   1   6   3      105.65      113.34      2.25 o 
   2   6   3      482.09      415.39      3.71 o 
   3   6   3       14.49       23.25      1.66 o 
   4   6   3       48.50       57.28      1.67 o 
   5   6   3      479.22      508.50      5.55 o 
   6   6   3      295.00      295.95      6.07 o 
   7   6   3      630.59      636.89     13.03 o 
   8   6   3        0.99       -0.35      2.66 o 
   9   6   3       55.43       55.61      3.47 o 
  10   6   3      187.75      196.81      4.88 o 
  11   6   3       10.49        8.16      3.11 o 
  12   6   3       19.94       21.75      6.03 o 
  13   6   3        3.51       -0.96      4.93 o 
 -11   7   3       56.73       52.07      6.00 o 
 -10   7   3       12.54        8.24      5.31 o 
  -9   7   3        0.20        3.10      5.02 o 
  -8   7   3        2.46        5.04      4.18 o 
  -7   7   3        9.39       11.10      4.49 o 
  -6   7   3       87.50       77.36      3.21 o 
  -5   7   3      786.32      779.70      6.62 o 
  -4   7   3      165.21      165.13      5.08 o 
  -3   7   3      755.55      715.33      8.15 o 
  -2   7   3       23.91       19.16      1.63 o 
  -1   7   3       96.39      109.56      2.63 o 
   0   7   3        0.23       -0.01      1.22 o 
   1   7   3      147.52      137.37      3.99 o 
   2   7   3      168.88      180.84      3.44 o 
   3   7   3       57.13       49.97      2.04 o 
   4   7   3        6.88        5.71      1.63 o 
   5   7   3        5.28        1.73      1.62 o 
   6   7   3      127.78      132.58      4.89 o 
   7   7   3      388.08      372.94      7.35 o 
   8   7   3      103.06      103.84      3.71 o 
   9   7   3        1.08        1.90      2.76 o 
  10   7   3      450.10      452.07     13.13 o 
  11   7   3        2.11        4.55      3.09 o 
  12   7   3        0.23        0.35      2.74 o 
 -10   8   3       64.58       67.22      6.36 o 
  -9   8   3        8.81        2.50      5.00 o 
  -8   8   3       37.18       44.90      4.73 o 
  -7   8   3      182.70      181.17      6.55 o 
  -6   8   3      218.06      237.10      6.66 o 
  -5   8   3      718.19      714.53     30.36 o 
  -4   8   3       56.26       52.84      2.99 o 
  -3   8   3       41.84       49.10      3.61 o 
  -2   8   3       11.37        8.31      1.69 o 
  -1   8   3      143.25      146.72      3.27 o 
   0   8   3     1258.63     1152.85     28.84 o 
   1   8   3      116.89      121.05      4.32 o 
   2   8   3       15.71       13.34      1.96 o 
   3   8   3      757.85      769.53     15.76 o 
   4   8   3       44.41       44.06      3.72 o 
   5   8   3       55.75       56.46      2.42 o 
   6   8   3       25.82       20.31      3.41 o 
   7   8   3        4.36        4.23      3.31 o 
   8   8   3       29.88       28.92      4.22 o 
   9   8   3        4.39        0.71      3.03 o 
  10   8   3        3.74        2.43      3.41 o 
  11   8   3       19.72       25.05      3.68 o 
  12   8   3        7.97       10.51      2.99 o 
 -10   9   3        0.52        1.68      4.95 o 
  -9   9   3        4.46        5.76      4.12 o 
  -8   9   3       47.20       47.13      5.60 o 
  -7   9   3       13.53       12.23      4.36 o 
  -6   9   3       61.46       57.17      3.21 o 
  -5   9   3        8.47        6.40      2.82 o 
  -4   9   3      142.59      132.59      5.42 o 
  -3   9   3     2603.91     2537.92     17.28 o 
  -2   9   3     1348.06     1295.01      7.89 o 
  -1   9   3      343.78      311.79      6.98 o 
   0   9   3      124.95      120.93      5.22 o 
   1   9   3        2.77       -1.14      3.51 o 
   2   9   3      323.66      319.05      6.58 o 
   3   9   3      825.36      817.59     17.26 o 
   4   9   3       18.85       14.90      2.40 o 
   5   9   3       17.60       18.30      2.33 o 
   6   9   3       11.26        7.60      3.60 o 
   7   9   3        2.45        2.94      3.61 o 
   8   9   3       63.30       61.32      4.70 o 
   9   9   3        1.19        0.14      3.02 o 
  10   9   3       18.95       10.48      3.14 o 
  11   9   3        0.02        0.90      3.43 o 
  -9  10   3       23.71       19.91      5.04 o 
  -8  10   3        1.85       -0.65      4.82 o 
  -7  10   3       15.16       14.48      4.95 o 
  -6  10   3       19.69       18.13      2.92 o 
  -5  10   3      153.17      136.18      4.26 o 
  -4  10   3        2.79       -0.11      3.30 o 
  -3  10   3       62.58       61.95      4.48 o 
  -2  10   3      267.66      241.52      6.49 o 
  -1  10   3      444.74      451.93      8.39 o 
   0  10   3     1693.77     1649.17     14.53 o 
   1  10   3      284.79      285.62      7.21 o 
   2  10   3      369.11      355.73      7.51 o 
   3  10   3      644.47      621.73     20.91 o 
   4  10   3      103.79       92.85      6.30 o 
   5  10   3       50.67       49.81      4.46 o 
   6  10   3      123.86      123.72      5.42 o 
   7  10   3       11.68        7.53      4.12 o 
   8  10   3        7.59        6.21      4.42 o 
   9  10   3        0.42       -1.31      4.25 o 
  10  10   3       38.58       36.40      3.91 o 
  -8  11   3       51.44       54.84      5.59 o 
  -7  11   3        7.39        6.24      4.53 o 
  -6  11   3       12.77        9.93      2.89 o 
  -5  11   3       50.26       49.85      3.18 o 
  -4  11   3        0.20        2.73      3.56 o 
  -3  11   3      102.88      101.10      5.17 o 
  -2  11   3       13.36       10.93      3.69 o 
  -1  11   3      163.04      171.70      6.37 o 
   0  11   3       24.19       23.32      4.51 o 
   1  11   3      234.31      212.97      6.59 o 
   2  11   3        5.62        6.92      4.29 o 
   3  11   3      764.83      775.89     10.86 o 
   4  11   3      112.10      122.91      5.17 o 
   5  11   3      233.54      236.51      8.32 o 
   6  11   3       50.98       55.95      4.96 o 
   7  11   3       12.32       17.42      4.65 o 
   8  11   3       11.45        9.85      4.96 o 
   9  11   3       36.91       31.97      4.86 o 
  -6  12   3        1.33        0.35      2.93 o 
  -5  12   3       60.65       62.11      3.68 o 
  -4  12   3        2.32        0.72      3.54 o 
  -3  12   3        0.88        1.12      3.42 o 
  -2  12   3       83.99       82.88      5.54 o 
  -1  12   3       18.25       10.94      4.18 o 
   0  12   3        1.49        0.38      4.03 o 
   1  12   3        0.08       -1.12      4.38 o 
   2  12   3        4.47        2.44      4.25 o 
   3  12   3        1.66        0.74      4.12 o 
   4  12   3      140.11      117.04      5.61 o 
   5  12   3        8.89        8.32      2.91 o 
   6  12   3      217.47      224.83      7.64 o 
   7  12   3        9.23       10.77      4.44 o 
   8  12   3      127.52      132.74      6.63 o 
  -5  13   3       44.81       57.48      6.47 o 
  -4  13   3        0.04        2.04      4.12 o 
  -3  13   3       22.08       16.62      4.45 o 
  -2  13   3       32.21       35.40      4.64 o 
  -1  13   3        5.58        1.39      4.15 o 
   0  13   3        0.97       -4.06      4.06 o 
   1  13   3       65.99       60.85      5.72 o 
   2  13   3        4.69        1.33      4.38 o 
   3  13   3       17.16       14.04      4.67 o 
   4  13   3        0.01       -0.38      4.18 o 
   5  13   3        0.21       -0.05      4.20 o 
   6  13   3        0.67       -5.42      5.42 o 
   7  13   3        0.03       -4.12      4.90 o 
  -2  14   3       33.91       46.32      5.12 o 
  -1  14   3        4.69       10.98      4.08 o 
   0  14   3        3.78        2.13      4.65 o 
   1  14   3       45.20       48.88      5.93 o 
   2  14   3       12.98        7.01      5.30 o 
   3  14   3       30.06       29.30      5.24 o 
   4  14   3        0.04        0.74      4.13 o 
  -5 -10   4        1.19       -0.61      5.04 o 
  -4 -10   4       17.98       12.71      4.52 o 
  -3 -10   4        0.03       -2.88      4.20 o 
  -2 -10   4        7.71        9.39      4.47 o 
  -1 -10   4       10.35        8.19      4.98 o 
   0 -10   4      179.68      169.41      7.49 o 
   1 -10   4       87.73       93.08      6.50 o 
   2 -10   4        5.72        5.42      4.74 o 
   3 -10   4      206.64      148.39      6.65 o 
   4 -10   4        8.64        0.67      4.28 o 
  -7  -9   4       83.74       98.04      6.56 o 
  -6  -9   4       31.48       28.24      3.76 o 
  -5  -9   4       33.08       26.65      3.52 o 
  -4  -9   4       52.92       45.89      4.95 o 
  -3  -9   4        2.67        2.40      4.50 o 
  -2  -9   4       19.80       25.63      5.03 o 
  -1  -9   4       95.77      112.29      6.35 o 
   0  -9   4       10.35        8.12      4.95 o 
   1  -9   4        6.32        3.44      4.71 o 
   2  -9   4       32.08       29.39      5.08 o 
   3  -9   4       33.51       26.79      4.76 o 
   4  -9   4       60.44       44.67      4.70 o 
   5  -9   4        0.74       -0.58      4.36 o 
   6  -9   4      142.96      127.20     17.28 o 
  -8  -8   4        4.70       -0.13      4.15 o 
  -7  -8   4        3.73        3.57      4.87 o 
  -6  -8   4      158.52      152.24      5.22 o 
  -5  -8   4        4.92        2.76      3.02 o 
  -4  -8   4      110.10      112.06      4.25 o 
  -3  -8   4       94.79      102.85      6.11 o 
  -2  -8   4       26.20       19.24      4.35 o 
  -1  -8   4       52.71       64.88      5.42 o 
   0  -8   4       48.25       56.44      5.16 o 
   1  -8   4      235.68      265.12      7.43 o 
   2  -8   4        0.80       -0.21      4.13 o 
   3  -8   4       33.97       26.60      4.38 o 
   4  -8   4       31.28       28.19      4.53 o 
   5  -8   4       26.58       16.24      3.68 o 
   6  -8   4       16.53       20.07      3.30 o 
   7  -8   4       88.96       91.06      7.32 o 
  -9  -7   4       30.56       40.98      5.55 o 
  -8  -7   4        9.35        4.44      4.77 o 
  -7  -7   4       70.92       68.01      5.40 o 
  -6  -7   4      227.25      235.49     10.64 o 
  -5  -7   4      314.94      300.40      5.52 o 
  -4  -7   4      325.86      329.32      5.69 o 
  -3  -7   4       52.08       49.49      4.05 o 
  -2  -7   4       10.89       14.53      4.37 o 
  -1  -7   4      120.83      107.25      5.83 o 
   0  -7   4      154.11      162.77      6.08 o 
   1  -7   4      150.40      126.32      5.64 o 
   2  -7   4       43.50       55.71      4.66 o 
   3  -7   4       57.01       77.75      4.85 o 
   4  -7   4        1.39        5.63      3.62 o 
   5  -7   4        0.35       -0.58      3.48 o 
   6  -7   4       42.18       43.05      5.33 o 
   7  -7   4        6.45        4.86      5.39 o 
   8  -7   4      105.91      104.38      7.13 o 
   9  -7   4      158.88      164.64      8.36 o 
 -10  -6   4        1.31       -3.08      4.16 o 
  -9  -6   4       17.61       20.95      5.13 o 
  -8  -6   4       21.88       21.70      4.71 o 
  -7  -6   4        6.36        6.39      4.72 o 
  -6  -6   4       49.33       56.14      3.53 o 
  -5  -6   4        0.25       -2.08      2.93 o 
  -4  -6   4      274.79      274.71      4.90 o 
  -3  -6   4       91.16      100.60      3.62 o 
  -2  -6   4      928.71      993.62     11.75 o 
  -1  -6   4      409.49      393.00      7.96 o 
   0  -6   4       38.37       33.51      4.15 o 
   1  -6   4      542.12      543.00      8.74 o 
   2  -6   4       52.03       58.47      4.23 o 
   3  -6   4       40.91       30.05      3.92 o 
   4  -6   4        0.21        1.40      3.23 o 
   5  -6   4        6.87        4.23      3.26 o 
   6  -6   4      114.64      107.10     16.78 o 
   7  -6   4       10.07       13.88      4.83 o 
   8  -6   4       10.98       10.05      5.05 o 
   9  -6   4        0.28       -1.91      5.76 o 
  10  -6   4        7.49        9.45      5.74 o 
 -11  -5   4        0.54       -0.12      4.39 o 
 -10  -5   4        4.23        0.74      4.57 o 
  -9  -5   4       78.64       82.31      5.66 o 
  -8  -5   4        0.04       -2.70      4.35 o 
  -7  -5   4      225.11      207.69      6.65 o 
  -6  -5   4       16.85       18.43      2.85 o 
  -5  -5   4       11.73       12.19      2.71 o 
  -4  -5   4        0.11       -0.02      2.42 o 
  -3  -5   4        2.85        3.23      2.35 o 
  -2  -5   4       93.17       80.79      6.17 o 
  -1  -5   4      174.28      175.30      5.58 o 
   0  -5   4        0.01       -1.73      3.42 o 
   1  -5   4      693.01      611.99      8.49 o 
   2  -5   4      123.19      118.08      4.68 o 
   3  -5   4       37.93       34.88      3.87 o 
   4  -5   4      623.44      613.54      8.45 o 
   5  -5   4       26.97       28.41      2.66 o 
   6  -5   4       25.40       31.30      3.00 o 
   7  -5   4       41.70       45.12      4.94 o 
   8  -5   4        0.49       -0.40      4.22 o 
   9  -5   4       90.13       98.27      6.95 o 
  10  -5   4        6.07        3.55      4.62 o 
 -11  -4   4        0.62        3.50      4.82 o 
 -10  -4   4       16.34       13.19      4.44 o 
  -9  -4   4        1.09        3.79      4.25 o 
  -8  -4   4       51.61       39.47      4.73 o 
  -7  -4   4        6.14        4.37      3.71 o 
  -6  -4   4      520.00      528.59     12.10 o 
  -5  -4   4      134.28      126.82      6.38 o 
  -4  -4   4     1093.25     1077.48      7.88 o 
  -3  -4   4      156.32      168.11      3.49 o 
  -2  -4   4       95.77      109.13      3.01 o 
  -1  -4   4      176.85      161.66      4.88 o 
   0  -4   4        5.80        7.23      2.98 o 
   1  -4   4       91.59       88.06      3.96 o 
   2  -4   4        7.78        6.18      2.98 o 
   3  -4   4       18.19       21.55      3.31 o 
   4  -4   4      709.59      625.59      8.22 o 
   5  -4   4        0.93        0.04      2.32 o 
   6  -4   4       10.33        6.71      2.46 o 
   7  -4   4       52.40       48.83      6.59 o 
   8  -4   4       58.64       70.84      5.66 o 
   9  -4   4      122.41      115.94      6.52 o 
  10  -4   4       18.99       12.29      5.59 o 
  11  -4   4        7.04        4.56      5.78 o 
 -12  -3   4       10.47       14.11      5.00 o 
 -11  -3   4        1.38        3.58      4.76 o 
 -10  -3   4       10.92        6.57      4.11 o 
  -9  -3   4      189.10      183.48      6.61 o 
  -8  -3   4       22.27       15.68      4.26 o 
  -7  -3   4      194.13      187.76      5.94 o 
  -6  -3   4        4.80        3.51      2.15 o 
  -5  -3   4      191.31      186.65      5.80 o 
  -4  -3   4       54.99       53.44      2.37 o 
  -3  -3   4        0.89        2.21      1.79 o 
  -2  -3   4      522.54      523.95      4.74 o 
  -1  -3   4     2487.26     2544.32     18.06 o 
   0  -3   4      348.49      365.16      5.88 o 
   1  -3   4     2087.34     1581.11    321.25 o 
   2  -3   4     2786.19     2830.23     37.59 o 
   3  -3   4       57.03       68.60      2.32 o 
   4  -3   4       75.89       76.01      3.68 o 
   5  -3   4      107.90       93.12      2.92 o 
   6  -3   4       63.97       65.63      2.99 o 
   7  -3   4     1061.50     1013.37     30.68 o 
   8  -3   4        1.81        3.03      2.17 o 
   9  -3   4        0.09       -5.16      5.16 o 
  10  -3   4       20.67       18.77      5.58 o 
  11  -3   4       26.00       29.92      6.09 o 
  12  -3   4       55.28       54.46      6.85 o 
 -12  -2   4       10.58       12.49      5.49 o 
 -11  -2   4        7.04        7.52      4.85 o 
 -10  -2   4        0.03        1.31      4.66 o 
  -9  -2   4      322.51      332.89      7.94 o 
  -8  -2   4      132.42      131.33      5.56 o 
  -7  -2   4      380.20      333.58      7.02 o 
  -6  -2   4      448.96      442.17      4.71 o 
  -5  -2   4      477.04      527.33      9.20 o 
  -4  -2   4        2.21        2.09      0.94 o 
  -3  -2   4       27.36       21.21      1.29 o 
  -2  -2   4       17.27       12.77      1.53 o 
  -1  -2   4      354.66      370.06      3.59 o 
   0  -2   4      102.40       99.91      3.36 o 
   1  -2   4      209.26      183.93      3.02 o 
   2  -2   4     2562.12     2522.30     26.72 o 
   3  -2   4       22.63       22.20      1.81 o 
   4  -2   4     1009.60     1004.52      9.57 o 
   5  -2   4      231.33      231.15      9.88 o 
   6  -2   4      467.74      506.83      5.32 o 
   7  -2   4      117.71      113.32      4.74 o 
   8  -2   4       53.66       56.03      6.34 o 
   9  -2   4       90.83       96.08      6.66 o 
  10  -2   4       66.98       67.76      6.21 o 
  11  -2   4       21.67       15.94      5.07 o 
  12  -2   4        6.43        4.81      5.75 o 
 -12  -1   4       47.10       57.03      6.08 o 
 -11  -1   4        0.84        3.33      4.23 o 
 -10  -1   4      160.21      152.33      6.51 o 
  -9  -1   4        3.16        7.92      4.00 o 
  -8  -1   4      498.45      485.33      8.66 o 
  -7  -1   4        0.45        0.17      1.97 o 
  -6  -1   4     1499.58     1497.79      6.28 o 
  -5  -1   4       88.80       94.46      1.64 o 
  -4  -1   4      659.08      621.75      7.53 o 
  -3  -1   4      199.21      209.86      1.82 o 
  -2  -1   4       61.07       69.94      2.30 o 
  -1  -1   4     1362.73     1380.93      4.66 o 
   0  -1   4       71.27       55.51      1.53 o 
   1  -1   4      520.00      493.38      5.72 o 
   2  -1   4     1060.02     1038.14      5.39 o 
   3  -1   4      574.49      586.86      3.62 o 
   4  -1   4        1.31        2.61      1.26 o 
   5  -1   4     1741.96     1753.92      6.93 o 
   6  -1   4        1.47        2.26      2.06 o 
   7  -1   4       15.03       10.86      2.37 o 
   8  -1   4        0.98        2.53      2.41 o 
   9  -1   4      673.24      571.79     92.19 o 
  10  -1   4      110.90      120.06      6.54 o 
  11  -1   4       94.25      108.40      6.73 o 
  12  -1   4       12.95       15.70      5.77 o 
 -12   0   4        0.02       -3.81      4.53 o 
 -11   0   4      114.46      116.13      6.07 o 
 -10   0   4        5.83        7.37      3.98 o 
  -9   0   4      210.61      217.32      6.59 o 
  -8   0   4       50.12       46.52      4.23 o 
  -7   0   4      188.92      190.68      3.66 o 
  -6   0   4      297.70      283.77      4.57 o 
  -5   0   4      562.84      569.96      8.13 o 
  -4   0   4     1228.43     1304.78     16.81 o 
  -3   0   4       94.76      104.27      1.23 o 
  -2   0   4      374.01      426.59      4.05 o 
  -1   0   4     2143.71     2163.94     14.81 o 
   0   0   4     4250.63     4434.39      9.33 o 
   1   0   4      367.79      371.57      5.26 o 
   2   0   4     1898.75     1726.17     17.81 o 
   3   0   4      602.27      611.62      6.79 o 
   4   0   4       61.87       64.64      1.63 o 
   5   0   4        5.27        2.62      1.31 o 
   6   0   4       61.54       63.96      5.34 o 
   7   0   4       22.71       25.42      2.39 o 
   8   0   4      238.52      230.00      4.27 o 
   9   0   4       32.92       28.75      2.99 o 
  10   0   4      216.24      229.31      7.91 o 
  11   0   4      132.30      149.01      7.32 o 
  12   0   4      311.29      373.03     10.37 o 
  13   0   4        6.23       15.43      5.90 o 
 -12   1   4       39.77       50.61      3.81 o 
 -11   1   4        9.00       13.63      4.88 o 
 -10   1   4       23.66       19.85      4.68 o 
  -9   1   4      150.72      148.03      5.96 o 
  -8   1   4       96.16      102.84      4.94 o 
  -7   1   4       10.37        9.13      3.43 o 
  -6   1   4       80.59       81.01      1.93 o 
  -5   1   4       36.76       39.41      1.35 o 
  -4   1   4        0.20        0.41      0.83 o 
  -3   1   4     2526.25     2438.40     13.93 o 
  -2   1   4     2926.72     3116.87     20.48 o 
  -1   1   4      378.03      352.84      2.78 o 
   0   1   4      894.56      935.69      7.89 o 
   1   1   4        0.25        1.43      1.31 o 
   2   1   4     1798.99     1902.36     18.00 o 
   3   1   4       16.88       25.33      1.00 o 
   4   1   4       12.54       10.84      0.95 o 
   5   1   4      334.02      259.37      2.18 o 
   6   1   4       88.36       79.51      5.07 o 
   7   1   4       41.57       31.16      2.36 o 
   8   1   4      211.21      201.79      7.61 o 
   9   1   4      127.78      121.14      4.79 o 
  10   1   4       20.90       13.04      2.54 o 
  11   1   4        3.40       11.93      5.18 o 
  12   1   4       58.07       59.73      5.98 o 
  13   1   4        0.03        3.41      5.65 o 
 -12   2   4       23.71       23.44      3.44 o 
 -11   2   4        2.34        2.27      3.80 o 
 -10   2   4        0.42        0.64      2.93 o 
  -9   2   4       14.10        9.12      2.78 o 
  -8   2   4       11.13       14.50      2.66 o 
  -7   2   4       61.58       68.16      3.05 o 
  -6   2   4       94.23      101.85      2.12 o 
  -5   2   4      202.90      206.65      2.46 o 
  -4   2   4       89.99      126.41      1.60 o 
  -3   2   4     1215.52     1317.88      9.56 o 
  -2   2   4        2.36        5.64      0.52 o 
  -1   2   4     1154.85     1244.71      9.30 o 
   0   2   4     6613.54     6244.92    152.39 o 
   1   2   4      124.24      164.55      2.15 o 
   2   2   4      231.41      260.79      5.18 o 
   3   2   4     1257.04     1231.85     11.34 o 
   4   2   4       11.22        9.25      1.02 o 
   5   2   4       10.44        7.99      1.08 o 
   6   2   4      273.01      270.10      3.80 o 
   7   2   4       18.50       18.92      2.32 o 
   8   2   4      258.34      226.37      4.21 o 
   9   2   4       39.91       35.12      2.93 o 
  10   2   4      194.67      194.82      9.04 o 
  11   2   4       21.62       26.92      5.47 o 
  12   2   4       32.89       27.73      6.02 o 
  13   2   4       11.04        9.40      5.64 o 
 -12   3   4       25.43       18.64      5.19 o 
 -11   3   4       33.37       36.58      3.83 o 
 -10   3   4       32.08       39.59      3.32 o 
  -9   3   4       18.75       15.59      3.11 o 
  -8   3   4      144.31      152.67      6.39 o 
  -7   3   4        4.86        2.68      2.24 o 
  -6   3   4     2048.81     2056.95     13.16 o 
  -5   3   4       99.09       95.21      1.61 o 
  -4   3   4      574.92      542.78      2.66 o 
  -3   3   4       25.75       24.55      1.06 o 
  -2   3   4       34.28       41.56      1.01 o 
  -1   3   4       79.83       72.01      1.76 o 
   0   3   4       44.75       38.08      1.31 o 
   1   3   4      316.39      269.60      1.80 o 
   2   3   4      925.09      827.73      6.09 o 
   3   3   4     5834.62     5703.43     12.11 o 
   4   3   4      182.14      201.33      1.78 o 
   5   3   4      120.56      134.04      1.91 o 
   6   3   4     1272.70     1270.44     18.00 o 
   7   3   4        0.02        0.17      2.01 o 
   8   3   4        0.45       -0.58      2.71 o 
   9   3   4      103.63       94.84      3.63 o 
  10   3   4      175.59      169.91      4.51 o 
  11   3   4       19.37       14.21      2.80 o 
  12   3   4       34.12       39.87      5.92 o 
  13   3   4        3.74       -4.34      5.64 o 
 -12   4   4       87.84       78.19      6.77 o 
 -11   4   4       51.66       62.48      5.53 o 
 -10   4   4       12.86       15.68      2.96 o 
  -9   4   4       23.19       25.04      2.87 o 
  -8   4   4      196.28      172.97      3.92 o 
  -7   4   4      174.27      181.50      7.50 o 
  -6   4   4       46.30       48.87      1.83 o 
  -5   4   4      220.41      228.73      2.01 o 
  -4   4   4      200.89      189.02      1.76 o 
  -3   4   4     3904.50     4097.89      6.84 o 
  -2   4   4        2.34        6.38      0.77 o 
  -1   4   4     1442.50     1409.27      9.46 o 
   0   4   4       30.89       34.77      0.98 o 
   1   4   4      125.40      117.98      3.81 o 
   2   4   4     1947.39     1952.33      6.82 o 
   3   4   4      588.52      631.30      5.03 o 
   4   4   4      107.48       98.39      1.36 o 
   5   4   4     1106.63     1060.07      8.09 o 
   6   4   4      108.71       82.62      2.67 o 
   7   4   4      348.57      350.84      4.71 o 
   8   4   4      265.22      255.77     18.50 o 
   9   4   4      223.99      236.34      4.74 o 
  10   4   4        0.24       -0.85      2.86 o 
  11   4   4       40.98       37.61      3.60 o 
  12   4   4       17.38       11.67      4.65 o 
  13   4   4       19.12       14.61      5.04 o 
 -12   5   4        0.22       -0.62      5.13 o 
 -11   5   4        5.21        2.39      4.69 o 
 -10   5   4       96.38       86.79      6.12 o 
  -9   5   4        0.36       -0.96      4.45 o 
  -8   5   4      423.92      402.43      5.35 o 
  -7   5   4        0.21       -0.03      2.21 o 
  -6   5   4     1147.22     1134.19     15.15 o 
  -5   5   4        4.07        2.20      1.17 o 
  -4   5   4        6.20        1.82      0.95 o 
  -3   5   4      504.61      569.24      5.39 o 
  -2   5   4       70.75       92.48      1.23 o 
  -1   5   4       42.78       40.77      1.07 o 
   0   5   4     2062.04     2078.82      9.74 o 
   1   5   4     3018.63     3084.93      6.01 o 
   2   5   4        0.23        3.85      0.80 o 
   3   5   4      116.64       91.23      1.69 o 
   4   5   4        4.69        4.45      0.89 o 
   5   5   4      170.48      166.68      7.49 o 
   6   5   4       17.70       17.28      2.18 o 
   7   5   4     1066.04     1023.44     18.77 o 
   8   5   4      447.61      438.83      5.66 o 
   9   5   4       74.82       69.03      3.51 o 
  10   5   4      308.90      318.60      5.70 o 
  11   5   4        1.03       -0.23      3.13 o 
  12   5   4       30.90       17.00      2.84 o 
  13   5   4        0.14       -4.61      4.76 o 
 -11   6   4       94.98       90.24      6.21 o 
 -10   6   4       10.21        9.67      5.20 o 
  -9   6   4        1.56        0.24      4.27 o 
  -8   6   4        0.04        0.03      3.85 o 
  -7   6   4       81.79       81.71      3.08 o 
  -6   6   4        8.76        6.83      1.66 o 
  -5   6   4      536.91      492.50      6.85 o 
  -4   6   4      129.33      127.07      1.91 o 
  -3   6   4      639.69      648.21      7.54 o 
  -2   6   4      118.90      125.08      2.13 o 
  -1   6   4      109.36       93.06      2.21 o 
   0   6   4     1296.99     1558.85     12.57 o 
   1   6   4       79.85       62.23      2.11 o 
   2   6   4     1510.14     1616.98      9.53 o 
   3   6   4     1878.90     1924.68      8.54 o 
   4   6   4      312.22      302.02      2.55 o 
   5   6   4       41.49       34.22      1.61 o 
   6   6   4       37.51       35.70      2.45 o 
   7   6   4        1.49        1.91      2.48 o 
   8   6   4        1.61        1.38      2.71 o 
   9   6   4        0.01        1.63      2.69 o 
  10   6   4      322.34      341.29     18.12 o 
  11   6   4       19.71       26.85      3.58 o 
  12   6   4       11.37        9.43      3.17 o 
  13   6   4       28.83       27.24      5.32 o 
 -11   7   4      113.61      107.05      7.02 o 
 -10   7   4       17.79       22.78      4.81 o 
  -9   7   4      579.05      569.87     10.94 o 
  -8   7   4      444.07      468.91      9.56 o 
  -7   7   4       11.21        6.03      4.05 o 
  -6   7   4        1.77       -0.84      2.53 o 
  -5   7   4      122.72      122.26      3.36 o 
  -4   7   4      226.84      231.15      3.85 o 
  -3   7   4       97.06       96.34      3.11 o 
  -2   7   4        5.05        2.92      1.67 o 
  -1   7   4        1.42        5.23      1.44 o 
   0   7   4      734.37      742.38     11.41 o 
   1   7   4       18.95       30.91      2.83 o 
   2   7   4      275.55      305.45      3.54 o 
   3   7   4        0.42        2.90      1.58 o 
   4   7   4       36.69       39.71      1.99 o 
   5   7   4      246.24      258.89      3.95 o 
   6   7   4      309.28      306.83      4.54 o 
   7   7   4        6.88       10.41      2.58 o 
   8   7   4       47.43       41.50      3.18 o 
   9   7   4       11.48        8.55      2.93 o 
  10   7   4      152.64      156.76     15.09 o 
  11   7   4       15.97       18.99      3.19 o 
  12   7   4       26.64       25.33      3.49 o 
 -10   8   4      116.78      111.46      6.89 o 
  -9   8   4       12.52       10.85      5.26 o 
  -8   8   4      628.03      630.09     11.09 o 
  -7   8   4        0.30        7.78      4.53 o 
  -6   8   4      744.79      747.54      9.71 o 
  -5   8   4     1049.30     1079.27     23.28 o 
  -4   8   4       97.50       98.75      3.30 o 
  -3   8   4      319.09      301.15      4.18 o 
  -2   8   4       17.92       20.60      1.91 o 
  -1   8   4        0.03        1.10      1.51 o 
   0   8   4       13.49        6.32      2.01 o 
   1   8   4      476.84      436.14      6.70 o 
   2   8   4       90.78       96.45      5.12 o 
   3   8   4       40.75       41.68      2.88 o 
   4   8   4      238.40      219.05      3.55 o 
   5   8   4      544.87      549.78     11.11 o 
   6   8   4        2.25        1.60      2.96 o 
   7   8   4        2.90        5.61      2.52 o 
   8   8   4      107.87      103.31      3.74 o 
   9   8   4      106.09       93.56      4.01 o 
  10   8   4        2.22        2.67      3.14 o 
  11   8   4        0.02        0.65      3.15 o 
  12   8   4       13.64        9.36      3.14 o 
 -10   9   4        0.46       -2.49      4.24 o 
  -9   9   4       15.09        8.14      4.55 o 
  -8   9   4       63.53       63.33      5.40 o 
  -7   9   4       15.04        8.87      4.34 o 
  -6   9   4        2.89        3.69      2.77 o 
  -5   9   4      985.53      962.84      8.34 o 
  -4   9   4       35.87       40.33      2.64 o 
  -3   9   4      848.43      843.38     21.41 o 
  -2   9   4      125.16      122.45      4.28 o 
  -1   9   4        0.02        0.62      1.78 o 
   0   9   4      722.78      693.04      9.00 o 
   1   9   4       11.52       16.75      3.30 o 
   2   9   4       59.29       55.21      3.71 o 
   3   9   4      680.91      656.95      9.32 o 
   4   9   4       50.98       44.35      2.55 o 
   5   9   4      112.26      121.64      3.64 o 
   6   9   4       21.41       16.17      3.36 o 
   7   9   4        0.52        0.18      3.56 o 
   8   9   4      160.42      168.87      4.47 o 
   9   9   4        3.62        2.90      3.96 o 
  10   9   4       42.55       46.65      3.67 o 
  11   9   4        2.33        2.73      3.45 o 
  -9  10   4        1.34        1.87      4.63 o 
  -8  10   4        8.98        5.19      4.27 o 
  -7  10   4        6.55        2.01      4.13 o 
  -6  10   4       62.70       60.74      3.26 o 
  -5  10   4      178.34      165.30      3.39 o 
  -4  10   4       78.04       72.61      3.17 o 
  -3  10   4       61.55       54.03      3.61 o 
  -2  10   4      655.29      642.19      9.78 o 
  -1  10   4      243.42      237.07      6.65 o 
   0  10   4      399.34      374.52      7.71 o 
   1  10   4      221.69      191.96      6.03 o 
   2  10   4       20.60       23.58      3.79 o 
   3  10   4      309.62      318.47      8.26 o 
   4  10   4       34.88       38.59      2.80 o 
   5  10   4      213.58      208.21      5.04 o 
   6  10   4       13.06       20.06      3.87 o 
   7  10   4        4.16        5.17      3.44 o 
   8  10   4       23.38       28.03      3.25 o 
   9  10   4        1.76        0.89      3.24 o 
  10  10   4       41.86       42.03      3.96 o 
  11  10   4       54.92       54.29      4.17 o 
  -8  11   4        4.84        1.83      4.95 o 
  -7  11   4        8.07       10.48      4.75 o 
  -6  11   4       26.56       23.83      2.44 o 
  -5  11   4        4.61        3.77      2.56 o 
  -4  11   4        2.80        4.42      3.60 o 
  -3  11   4       41.85       36.13      4.17 o 
  -2  11   4      434.30      402.01      8.29 o 
  -1  11   4      136.36      124.48      5.53 o 
   0  11   4      275.70      261.93      7.01 o 
   1  11   4      259.81      232.05      6.73 o 
   2  11   4      125.83      118.52      5.32 o 
   3  11   4       19.89       17.68      3.85 o 
   4  11   4       20.52       19.98      2.58 o 
   5  11   4        4.38        4.02      2.40 o 
   6  11   4       24.07       25.52      4.30 o 
   7  11   4       24.72       33.89      4.29 o 
   8  11   4       27.23       35.14      4.59 o 
   9  11   4       20.51       21.40      3.58 o 
  10  11   4        0.02       -0.19      3.69 o 
  -7  12   4       40.13       39.17      5.49 o 
  -6  12   4        0.27       -0.57      2.88 o 
  -5  12   4       13.24       10.34      3.34 o 
  -4  12   4       11.35        4.84      4.26 o 
  -3  12   4        5.80        3.51      4.07 o 
  -2  12   4        8.06        4.87      3.58 o 
  -1  12   4       31.92       30.78      4.32 o 
   0  12   4        2.92        1.07      3.66 o 
   1  12   4      143.29      154.10      6.13 o 
   2  12   4        2.79        1.25      3.62 o 
   3  12   4       25.80       21.22      4.25 o 
   4  12   4       22.78       19.08      2.86 o 
   5  12   4       58.98       63.35      3.49 o 
   6  12   4       47.02       60.72      5.36 o 
   7  12   4       15.43       18.53      4.82 o 
   8  12   4       49.01       50.57      5.60 o 
   9  12   4        2.65        4.80      3.36 o 
  -5  13   4       59.22       63.03      4.96 o 
  -4  13   4       33.12       30.40      5.03 o 
  -3  13   4        0.04       -1.58      4.32 o 
  -2  13   4        4.89        7.91      4.18 o 
  -1  13   4       85.96       80.77      5.35 o 
   0  13   4        3.88        1.44      4.37 o 
   1  13   4       90.56       91.87      5.70 o 
   2  13   4       31.37       33.67      4.88 o 
   3  13   4       42.21       40.97      4.81 o 
   4  13   4       69.31       73.30      5.17 o 
   5  13   4        1.01        0.27      2.83 o 
   6  13   4        0.78       -3.76      5.10 o 
   7  13   4        0.42       -1.62      4.50 o 
  -3  14   4        0.14        2.58      4.50 o 
  -2  14   4       36.80       39.43      4.70 o 
  -1  14   4       22.35       22.77      4.51 o 
   0  14   4        6.70        8.54      4.13 o 
   1  14   4        0.06       -0.04      4.60 o 
   2  14   4        1.74       -1.12      4.40 o 
   3  14   4       69.12       74.81      5.86 o 
   4  14   4       76.41       83.89      5.74 o 
   5  14   4        3.78        2.91      3.81 o 
  -1 -10   5        9.35       13.41      5.60 o 
   0 -10   5        1.55       -0.13      4.96 o 
   1 -10   5       31.13       32.95      6.37 o 
  -5  -9   5        0.55       -2.69      3.35 o 
  -4  -9   5       16.71       15.54      4.94 o 
  -3  -9   5       24.63       32.27      5.61 o 
  -2  -9   5       86.57       73.00      6.05 o 
  -1  -9   5       90.88      100.34      6.75 o 
   0  -9   5        2.19        6.51      5.22 o 
   1  -9   5       27.87       17.90      4.86 o 
   2  -9   5        8.02        7.37      5.06 o 
   3  -9   5        4.72       -2.13      5.21 o 
   4  -9   5       49.46       34.51      4.39 o 
  -7  -8   5        0.30        0.68      4.76 o 
  -6  -8   5       19.26       17.44      4.33 o 
  -5  -8   5       18.26       16.05      3.38 o 
  -4  -8   5      142.50      147.64      6.90 o 
  -3  -8   5        4.05        4.36      4.23 o 
  -2  -8   5       17.66       17.18      4.86 o 
  -1  -8   5       10.55        9.58      4.67 o 
   0  -8   5        8.18       15.01      4.76 o 
   1  -8   5      299.98      321.76      8.72 o 
   2  -8   5      210.52      208.03      7.08 o 
   3  -8   5       17.48       17.88      4.78 o 
   4  -8   5       82.32       72.79      5.53 o 
   5  -8   5       47.60       30.72      3.99 o 
   6  -8   5       13.16       10.64      5.43 o 
  -8  -7   5       11.18        8.98      4.27 o 
  -7  -7   5       22.49       17.82      3.54 o 
  -6  -7   5       20.10       18.76      3.28 o 
  -5  -7   5        0.63        1.43      3.03 o 
  -4  -7   5      314.07      328.03     10.43 o 
  -3  -7   5        2.82        7.53      4.75 o 
  -2  -7   5      380.69      389.73      8.78 o 
  -1  -7   5      256.27      229.97      7.31 o 
   0  -7   5       41.49       42.65      4.86 o 
   1  -7   5        1.16        1.49      4.26 o 
   2  -7   5        0.27        3.15      3.89 o 
   3  -7   5       20.42       20.34      4.10 o 
   4  -7   5      363.22      341.06      8.08 o 
   5  -7   5      277.62      265.59      7.38 o 
   6  -7   5        0.40       -1.88      2.79 o 
   7  -7   5       37.65       48.33      6.08 o 
   8  -7   5       22.04       22.88      5.22 o 
  -9  -6   5       77.58       96.05      6.33 o 
  -8  -6   5       44.16       43.33      5.05 o 
  -7  -6   5        0.24       -0.53      2.94 o 
  -6  -6   5       72.00       71.55      7.39 o 
  -5  -6   5       27.40       30.49      3.18 o 
  -4  -6   5       25.44       28.05      3.25 o 
  -3  -6   5       28.62       30.97      3.19 o 
  -2  -6   5       15.37       15.04      4.27 o 
  -1  -6   5      516.29      517.57      9.21 o 
   0  -6   5       10.04        9.94      4.08 o 
   1  -6   5      149.03      128.46      5.64 o 
   2  -6   5        6.75       14.77      4.00 o 
   3  -6   5        1.72        2.18      3.87 o 
   4  -6   5       60.42       65.05      4.45 o 
   5  -6   5       56.77       52.14      4.15 o 
   6  -6   5       49.43       53.49      5.14 o 
   7  -6   5      316.43      339.34      9.31 o 
   8  -6   5      205.51      238.67      8.76 o 
   9  -6   5       15.35        8.18      5.14 o 
 -10  -5   5        1.54        2.65      3.91 o 
  -9  -5   5        9.24        6.55      4.57 o 
  -8  -5   5      318.63      331.13      8.46 o 
  -7  -5   5       17.68       13.98      3.58 o 
  -6  -5   5      299.66      291.49     15.81 o 
  -5  -5   5        0.67       -0.46      2.70 o 
  -4  -5   5      107.81       99.59      3.45 o 
  -3  -5   5        6.14        4.81      2.59 o 
  -2  -5   5      390.63      391.53     12.04 o 
  -1  -5   5      101.81       93.38      5.64 o 
   0  -5   5       13.37       16.11      4.09 o 
   1  -5   5       12.16       14.25      3.86 o 
   2  -5   5      331.11      338.04      7.31 o 
   3  -5   5       31.12       29.00      4.14 o 
   4  -5   5       17.20       13.58      3.55 o 
   5  -5   5      179.65      194.70      5.82 o 
   6  -5   5        3.39        4.08      2.64 o 
   7  -5   5       27.09       28.57      6.01 o 
   8  -5   5        4.82        3.37      4.81 o 
   9  -5   5       77.00       73.53      6.15 o 
  10  -5   5       43.37       54.46      6.41 o 
 -11  -4   5        6.67        6.58      4.31 o 
 -10  -4   5        0.92       -2.65      3.75 o 
  -9  -4   5        1.06        1.96      4.43 o 
  -8  -4   5        0.00       -4.29      4.29 o 
  -7  -4   5        0.49       -2.02      2.56 o 
  -6  -4   5      326.30      308.59      5.93 o 
  -5  -4   5      734.60      763.71      6.87 o 
  -4  -4   5       21.74       24.06      2.56 o 
  -3  -4   5       12.00        5.99      2.36 o 
  -2  -4   5       33.59       33.82      2.49 o 
  -1  -4   5       37.19       28.55      3.78 o 
   0  -4   5       80.08       80.80      4.48 o 
   1  -4   5      738.90      695.77      9.09 o 
   2  -4   5      591.50      566.05      8.27 o 
   3  -4   5        4.65       -0.66      3.40 o 
   4  -4   5       42.22       39.76      3.89 o 
   5  -4   5      223.74      211.02      4.28 o 
   6  -4   5       15.50       16.19      2.68 o 
   7  -4   5        5.51        3.10      2.56 o 
   8  -4   5      170.21      188.38      7.21 o 
   9  -4   5        1.30        2.24      5.17 o 
  10  -4   5       29.06       36.49      6.06 o 
  11  -4   5        0.14       -2.29      5.69 o 
 -11  -3   5       26.09       24.23      5.08 o 
 -10  -3   5       59.39       50.43      4.85 o 
  -9  -3   5       68.38       74.75      5.30 o 
  -8  -3   5      109.86      111.44      5.32 o 
  -7  -3   5        7.94        8.20      2.39 o 
  -6  -3   5       21.10       19.61      2.48 o 
  -5  -3   5       12.55       13.66      2.21 o 
  -4  -3   5        1.74        0.76      1.98 o 
  -3  -3   5      200.36      205.45      4.13 o 
  -2  -3   5      456.34      516.59      5.04 o 
  -1  -3   5      190.86      191.41      5.09 o 
   0  -3   5        2.09        3.09      1.51 o 
   1  -3   5        1.44       -1.27      2.95 o 
   2  -3   5     1248.44     1282.40      7.95 o 
   3  -3   5      906.75      891.32      9.71 o 
   4  -3   5      536.25      494.48      7.77 o 
   5  -3   5      679.15      678.84      6.42 o 
   6  -3   5        2.30        5.46      2.45 o 
   7  -3   5      214.25      211.08      7.59 o 
   8  -3   5      241.68      201.27     50.14 o 
   9  -3   5        3.40       -2.02      5.13 o 
  10  -3   5       18.72       15.99      6.11 o 
  11  -3   5       34.92       39.74      6.22 o 
 -11  -2   5       22.33       21.72      4.92 o 
 -10  -2   5       26.18       26.95      4.66 o 
  -9  -2   5      100.71       81.90      5.42 o 
  -8  -2   5       19.80       13.62      3.80 o 
  -7  -2   5      211.97      211.06      5.99 o 
  -6  -2   5      351.61      340.44      4.55 o 
  -5  -2   5       21.63       22.09      2.17 o 
  -4  -2   5      153.46      143.79      2.94 o 
  -3  -2   5      230.72      241.54      7.82 o 
  -2  -2   5      552.14      562.02      4.69 o 
  -1  -2   5      146.46      133.26      2.08 o 
   0  -2   5      144.39      140.19      2.38 o 
   1  -2   5      845.35      904.32      8.95 o 
   2  -2   5      533.05      556.08      5.24 o 
   3  -2   5       37.48       36.78      2.07 o 
   4  -2   5       14.50       13.02      2.04 o 
   5  -2   5      561.43      584.87      6.82 o 
   6  -2   5      731.44      686.98      6.47 o 
   7  -2   5      204.82      203.06     12.47 o 
   8  -2   5      720.11      707.21     32.01 o 
   9  -2   5       16.97        8.32      2.71 o 
  10  -2   5       15.22       15.64      4.92 o 
  11  -2   5        5.71        0.30      4.92 o 
  12  -2   5        3.28       -1.90      5.72 o 
 -12  -1   5        9.81        5.77      5.11 o 
 -11  -1   5      148.78      151.44      6.94 o 
 -10  -1   5       67.33       66.29      5.58 o 
  -9  -1   5        0.51        2.73      3.98 o 
  -8  -1   5       47.35       56.03      4.32 o 
  -7  -1   5        1.45        0.04      3.60 o 
  -6  -1   5      254.77      258.04      4.42 o 
  -5  -1   5      160.15      152.42      2.06 o 
  -4  -1   5        8.66        8.73      1.01 o 
  -3  -1   5       31.42       42.02      1.39 o 
  -2  -1   5        7.73       13.70      1.23 o 
  -1  -1   5      322.79      270.82      2.45 o 
   0  -1   5      229.61      216.95      5.65 o 
   1  -1   5     1526.37     1505.27     11.61 o 
   2  -1   5      903.91      883.56      5.38 o 
   3  -1   5      354.42      366.13      3.91 o 
   4  -1   5       55.30       62.69      2.28 o 
   5  -1   5      316.22      304.46      8.75 o 
   6  -1   5      504.73      528.36      5.59 o 
   7  -1   5        0.04        0.09      2.46 o 
   8  -1   5      457.23      455.99     17.87 o 
   9  -1   5      319.39      281.67     42.69 o 
  10  -1   5      187.78      197.28      7.39 o 
  11  -1   5      130.93      133.99      7.48 o 
  12  -1   5        6.56       11.52      4.93 o 
 -12   0   5       25.15       33.62      3.88 o 
 -11   0   5      103.77      107.47      6.02 o 
 -10   0   5      328.15      302.86      8.07 o 
  -9   0   5       46.96       46.46      4.51 o 
  -8   0   5       70.54       62.73      8.64 o 
  -7   0   5      140.27      142.76      3.40 o 
  -6   0   5       23.88       16.91      1.70 o 
  -5   0   5      286.45      305.43      3.31 o 
  -4   0   5     1380.52     1387.28      9.89 o 
  -3   0   5     2195.71     2277.59      9.53 o 
  -2   0   5      474.73      547.79      2.79 o 
  -1   0   5      351.45      356.42      2.56 o 
   0   0   5      357.97      376.98      3.30 o 
   1   0   5      483.32      473.88      3.42 o 
   2   0   5     3951.42     3938.51     17.76 o 
   3   0   5     2902.96     2990.50     29.21 o 
   4   0   5       49.32       60.59      1.73 o 
   5   0   5       36.57       28.29      1.61 o 
   6   0   5      322.04      328.84      4.45 o 
   7   0   5       72.78       72.41      6.35 o 
   8   0   5      115.53      116.40      3.62 o 
   9   0   5      317.36      324.72      5.45 o 
  10   0   5      219.45      190.11     35.26 o 
  11   0   5      209.52      206.28      7.81 o 
  12   0   5        3.66       10.26      5.28 o 
 -12   1   5       44.09       43.25      5.79 o 
 -11   1   5        0.00        2.20      2.05 o 
 -10   1   5      127.10      130.36      4.98 o 
  -9   1   5       86.98       86.84      2.95 o 
  -8   1   5      195.82      187.44      4.60 o 
  -7   1   5      209.25      201.58      4.90 o 
  -6   1   5        4.94        3.17      1.14 o 
  -5   1   5        9.34        8.55      1.12 o 
  -4   1   5      456.95      453.52      2.92 o 
  -3   1   5       26.87       19.82      0.96 o 
  -2   1   5        0.70        6.77      0.89 o 
  -1   1   5     5662.97     5690.19     29.10 o 
   0   1   5     5712.51     5649.38     21.82 o 
   1   1   5      237.78      268.03      3.09 o 
   2   1   5      263.36      309.02      3.50 o 
   3   1   5        0.46       -0.90      0.90 o 
   4   1   5       87.33       84.90      1.51 o 
   5   1   5       46.31       55.41      1.45 o 
   6   1   5      293.19      314.33     10.01 o 
   7   1   5       12.02       11.04      2.25 o 
   8   1   5      377.27      373.21      5.20 o 
   9   1   5       18.32       15.43      2.85 o 
  10   1   5       14.40       11.39      2.88 o 
  11   1   5       35.15       38.49      5.90 o 
  12   1   5       65.15       82.03      6.64 o 
  13   1   5       31.65       37.07      6.49 o 
 -12   2   5       26.86       28.18      4.63 o 
 -11   2   5       45.69       47.67      2.78 o 
 -10   2   5        5.34        4.76      2.94 o 
  -9   2   5       48.43       52.92      2.73 o 
  -8   2   5       79.54       78.57      2.78 o 
  -7   2   5      249.45      261.27      3.61 o 
  -6   2   5      892.85      921.86     12.21 o 
  -5   2   5      491.16      453.32      6.60 o 
  -4   2   5       33.57       44.89      1.18 o 
  -3   2   5      118.94      137.12      1.63 o 
  -2   2   5      155.13      144.50      1.05 o 
  -1   2   5      368.16      381.06      2.68 o 
   0   2   5       58.61       63.96      1.80 o 
   1   2   5      725.01      762.46     10.11 o 
   2   2   5     1370.01     1344.65      9.64 o 
   3   2   5     6371.00     6432.35     30.80 o 
   4   2   5      363.85      449.00      3.11 o 
   5   2   5       30.84       37.15      1.59 o 
   6   2   5       20.73       15.09      2.01 o 
   7   2   5      660.19      674.19     12.80 o 
   8   2   5      163.59      141.25      8.86 o 
   9   2   5       43.63       40.06      3.04 o 
  10   2   5      160.15      171.04     16.31 o 
  11   2   5       40.41       39.91      8.14 o 
  12   2   5       56.46       70.23      6.25 o 
  13   2   5       23.44       18.91      5.31 o 
 -12   3   5       80.69       87.32      8.04 o 
 -11   3   5        3.31        6.41      6.58 o 
 -10   3   5       53.73       51.25      3.31 o 
  -9   3   5       29.16       18.20      3.11 o 
  -8   3   5       22.03       17.31      2.60 o 
  -7   3   5        0.87        2.25      2.06 o 
  -6   3   5      309.64      316.57      2.61 o 
  -5   3   5      265.35      243.99      2.15 o 
  -4   3   5      244.46      266.31      4.25 o 
  -3   3   5     4354.38     4404.30     27.93 o 
  -2   3   5      974.37      995.37      5.08 o 
  -1   3   5       87.64      104.57      1.59 o 
   0   3   5      771.60      916.68      4.75 o 
   1   3   5      367.28      377.75      6.36 o 
   2   3   5      529.33      606.06      5.50 o 
   3   3   5      271.67      294.22      3.75 o 
   4   3   5     3610.99     3758.82     18.96 o 
   5   3   5      522.21      571.79      5.31 o 
   6   3   5      582.95      622.57     12.22 o 
   7   3   5      159.42      166.53      3.60 o 
   8   3   5        0.87       -2.47      2.47 o 
   9   3   5       44.97       38.67      2.92 o 
  10   3   5      353.01      358.55      6.40 o 
  11   3   5      120.33      112.51      7.63 o 
  12   3   5        5.03        3.65      5.04 o 
  13   3   5       14.36       14.67      6.02 o 
 -12   4   5        3.13        1.31      5.15 o 
 -11   4   5        1.34        0.76      2.76 o 
 -10   4   5      127.84      144.84      5.47 o 
  -9   4   5        2.19        0.40      2.74 o 
  -8   4   5       50.71       67.25      3.12 o 
  -7   4   5      461.56      419.45     11.19 o 
  -6   4   5      292.43      303.54      3.03 o 
  -5   4   5      447.15      457.59      3.14 o 
  -4   4   5       28.09       30.67      1.11 o 
  -3   4   5       21.67       12.54      1.14 o 
  -2   4   5       59.06       62.32      0.89 o 
  -1   4   5      437.46      515.60      3.88 o 
   0   4   5     2766.04     2621.15      6.89 o 
   1   4   5     1326.11     1383.42      9.54 o 
   2   4   5       43.49       35.81      3.47 o 
   3   4   5      925.77      851.20      5.38 o 
   4   4   5      145.88      136.71      1.66 o 
   5   4   5       49.88       45.95      1.36 o 
   6   4   5      326.37      327.53      4.24 o 
   7   4   5      174.33      164.75      3.59 o 
   8   4   5      395.67      407.49     13.29 o 
   9   4   5      194.44      183.82      4.34 o 
  10   4   5        3.31       -1.13      2.77 o 
  11   4   5       40.95       41.42      3.49 o 
  12   4   5        5.97        4.29      2.72 o 
  13   4   5       40.09       45.71      6.33 o 
 -11   5   5        2.09       -0.15      4.55 o 
 -10   5   5        1.48        0.82      3.97 o 
  -9   5   5       78.77       63.96      3.28 o 
  -8   5   5       79.21       87.48      3.36 o 
  -7   5   5      303.02      288.49      4.51 o 
  -6   5   5       71.51       63.75      1.88 o 
  -5   5   5       77.70       62.84      1.54 o 
  -4   5   5       52.52       49.66      1.35 o 
  -3   5   5      835.87      919.77      4.59 o 
  -2   5   5      475.37      447.47      4.99 o 
  -1   5   5      101.82      101.24      1.64 o 
   0   5   5      609.73      670.83      7.47 o 
   1   5   5      313.16      366.69      2.94 o 
   2   5   5       16.60       12.57      0.78 o 
   3   5   5     1053.58     1108.51      4.91 o 
   4   5   5       36.56       43.52      1.23 o 
   5   5   5       95.44       96.46      1.65 o 
   6   5   5      438.31      439.37     12.53 o 
   7   5   5      304.83      313.90      4.62 o 
   8   5   5      392.89      381.23      6.85 o 
   9   5   5        6.82        8.11      2.74 o 
  10   5   5        0.76        0.11      2.84 o 
  11   5   5        0.12       -0.15      3.01 o 
  12   5   5        6.42        0.92      3.06 o 
  13   5   5        3.39       -0.40      5.23 o 
 -11   6   5        0.63        1.69      4.64 o 
 -10   6   5       87.84       89.91      6.24 o 
  -9   6   5        1.77        0.94      4.46 o 
  -8   6   5        0.10       -0.67      2.28 o 
  -7   6   5        0.78       -1.80      2.40 o 
  -6   6   5       15.67       13.98      1.54 o 
  -5   6   5        1.96        0.64      1.20 o 
  -4   6   5      218.40      192.89      2.92 o 
  -3   6   5        4.14        8.33      1.00 o 
  -2   6   5       81.77      149.61      1.63 o 
  -1   6   5        2.54        4.78      0.97 o 
   0   6   5     1979.14     2066.69     11.59 o 
   1   6   5      788.43      838.05      6.46 o 
   2   6   5      254.97      251.17      1.91 o 
   3   6   5      314.00      336.40      4.46 o 
   4   6   5       26.07       33.71      1.15 o 
   5   6   5       47.55       43.44      1.40 o 
   6   6   5      105.46      112.06      3.15 o 
   7   6   5      106.64      108.17      5.17 o 
   8   6   5       84.13       87.45      4.19 o 
   9   6   5      160.40      158.91      4.32 o 
  10   6   5        8.02        7.07      3.25 o 
  11   6   5      107.70      117.42      4.66 o 
  12   6   5        2.90        3.02      5.25 o 
 -11   7   5       12.10       13.35      4.78 o 
 -10   7   5      276.74      269.67      8.55 o 
  -9   7   5      170.23      184.17      6.91 o 
  -8   7   5       35.82       29.58      4.55 o 
  -7   7   5      127.21      130.43      5.45 o 
  -6   7   5       19.99       19.14      2.50 o 
  -5   7   5       64.16       62.20      1.93 o 
  -4   7   5      492.18      482.21      7.90 o 
  -3   7   5        2.55        0.82      1.09 o 
  -2   7   5      713.67      717.89      6.70 o 
  -1   7   5       74.46       74.89      2.54 o 
   0   7   5       61.10       97.19      1.65 o 
   1   7   5        2.44       -0.62      1.32 o 
   2   7   5      168.25      178.90      3.00 o 
   3   7   5     1408.24     1495.99      8.22 o 
   4   7   5     1682.07     1770.04     12.93 o 
   5   7   5      536.84      513.51     13.18 o 
   6   7   5      257.06      275.21      8.01 o 
   7   7   5        9.39       10.54      2.52 o 
   8   7   5       13.05       10.03      2.77 o 
   9   7   5        1.61        4.12      2.97 o 
  10   7   5        2.36        1.46      3.14 o 
  11   7   5       51.99       42.34      4.60 o 
  12   7   5        3.85        4.19      3.21 o 
 -10   8   5       88.95      109.29      6.60 o 
  -9   8   5       51.73       49.97      5.63 o 
  -8   8   5       23.77       28.15      5.09 o 
  -7   8   5      253.02      267.30      7.20 o 
  -6   8   5      326.63      322.66      7.15 o 
  -5   8   5       84.63       79.33      2.71 o 
  -4   8   5      130.77      126.14      2.76 o 
  -3   8   5        1.03        2.18      1.61 o 
  -2   8   5        0.23        1.44      1.87 o 
  -1   8   5       66.93       61.84      2.33 o 
   0   8   5        5.66        5.43      1.64 o 
   1   8   5       20.63       24.56      3.14 o 
   2   8   5       35.11       31.36      1.95 o 
   3   8   5        4.12        4.83      1.79 o 
   4   8   5      386.96      410.50      7.06 o 
   5   8   5       41.26       38.80      2.01 o 
   6   8   5      493.07      526.98      8.31 o 
   7   8   5       97.45       98.43      3.46 o 
   8   8   5      316.28      322.29      5.47 o 
   9   8   5      368.70      378.04      6.05 o 
  10   8   5        7.29        9.79      3.45 o 
  11   8   5       18.56       22.24      3.57 o 
  12   8   5        1.19        1.06      3.36 o 
 -10   9   5       25.43       28.49      5.40 o 
  -9   9   5        8.66        4.98      5.17 o 
  -8   9   5       71.59       55.81      5.16 o 
  -7   9   5      368.51      384.48      6.12 o 
  -6   9   5        0.01        2.09      2.20 o 
  -5   9   5       18.27       18.58      2.41 o 
  -4   9   5      479.66      452.01      4.66 o 
  -3   9   5        9.12        6.86      2.29 o 
  -2   9   5      121.16      120.75      3.18 o 
  -1   9   5      134.08      137.97     11.48 o 
   0   9   5      321.40      287.20      7.20 o 
   1   9   5      155.36      141.22      4.89 o 
   2   9   5        2.52        2.84      2.88 o 
   3   9   5      157.49      152.75      3.32 o 
   4   9   5      121.11       97.91      2.95 o 
   5   9   5      288.36      281.78      5.25 o 
   6   9   5       64.64       65.41      3.11 o 
   7   9   5        0.20       -0.34      2.46 o 
   8   9   5        6.73       11.34      3.04 o 
   9   9   5      151.70      141.27      4.41 o 
  10   9   5        0.31       -3.39      3.39 o 
  11   9   5       87.99       92.53      4.53 o 
  -9  10   5       10.98        9.28      3.48 o 
  -8  10   5        0.46       -0.58      3.08 o 
  -7  10   5        0.19       -1.06      2.95 o 
  -6  10   5       25.55       23.47      2.38 o 
  -5  10   5      464.41      432.79     11.64 o 
  -4  10   5      841.81      855.97     19.83 o 
  -3  10   5        2.06        5.61      2.50 o 
  -2  10   5      225.66      223.69     10.09 o 
  -1  10   5       43.76       40.20      4.70 o 
   0  10   5      280.67      256.71      6.93 o 
   1  10   5      838.67      788.81     10.41 o 
   2  10   5       77.35       77.39      4.39 o 
   3  10   5       28.94       29.20      2.78 o 
   4  10   5      424.67      454.75      5.47 o 
   5  10   5       25.75       18.13      2.43 o 
   6  10   5       19.69       22.92      3.52 o 
   7  10   5        0.11        0.02      2.61 o 
   8  10   5        1.76       -0.01      2.91 o 
   9  10   5        7.19        6.17      3.07 o 
  10  10   5       16.42       17.96      3.56 o 
  11  10   5       55.81       64.91      4.29 o 
  -8  11   5       18.95       23.77      3.31 o 
  -7  11   5       85.79       80.76      6.32 o 
  -6  11   5       40.22       30.95      3.48 o 
  -5  11   5       30.72       31.28      2.77 o 
  -4  11   5        2.03        1.65      3.68 o 
  -3  11   5        0.23        1.06      3.37 o 
  -2  11   5      622.36      593.20     10.12 o 
  -1  11   5      518.70      519.71      9.46 o 
   0  11   5      420.75      406.69      8.55 o 
   1  11   5      167.38      174.37      6.24 o 
   2  11   5        7.18        1.03      3.53 o 
   3  11   5       15.99       10.38      3.73 o 
   4  11   5       64.29       64.34      5.68 o 
   5  11   5        0.84        1.64      2.48 o 
   6  11   5       48.17       54.16      4.26 o 
   7  11   5       26.54       30.00      3.09 o 
   8  11   5       16.74       16.50      3.23 o 
   9  11   5       20.76       21.04      3.28 o 
  10  11   5        6.97        4.99      3.32 o 
  -7  12   5       12.25       11.17      3.83 o 
  -6  12   5        4.86        3.81      2.74 o 
  -5  12   5       46.20       48.56      5.57 o 
  -4  12   5        8.54        8.99      2.84 o 
  -3  12   5        1.47        2.25      4.14 o 
  -2  12   5       19.78       16.57      3.94 o 
  -1  12   5       43.82       36.06      4.56 o 
   0  12   5        8.16        7.55      3.89 o 
   1  12   5      368.27      358.08      8.52 o 
   2  12   5      598.62      570.68     10.09 o 
   3  12   5       65.24       56.39      5.08 o 
   4  12   5      116.91      118.36      6.12 o 
   5  12   5       18.41       16.82      2.80 o 
   6  12   5       51.17       55.43      5.12 o 
   7  12   5        2.15        3.81      4.10 o 
   8  12   5      132.67      163.93      8.27 o 
   9  12   5       10.99       12.18      3.38 o 
  -5  13   5        1.60        0.36      3.91 o 
  -4  13   5       75.22       75.24      5.45 o 
  -3  13   5       11.48        9.29      4.04 o 
  -2  13   5        3.82        3.11      4.25 o 
  -1  13   5       19.37       14.16      4.86 o 
   0  13   5       49.22       50.11      5.38 o 
   1  13   5       35.62       36.17      4.91 o 
   2  13   5       25.52       15.45      4.16 o 
   3  13   5       11.92       15.78      4.39 o 
   4  13   5      251.84      238.19      7.36 o 
   5  13   5       98.75       83.60      3.77 o 
   6  13   5       33.57       29.93      4.72 o 
   7  13   5       30.56       25.74      5.41 o 
  -3  14   5        5.49        3.95      4.33 o 
  -2  14   5        1.32        0.11      4.10 o 
  -1  14   5       46.71       40.40      5.08 o 
   0  14   5        0.33       -0.67      4.11 o 
   1  14   5        0.68       -0.82      4.77 o 
   2  14   5       24.44       20.65      5.21 o 
   3  14   5        0.96        5.20      5.09 o 
   4  14   5      102.41      100.13      5.78 o 
   5  14   5        1.41       -1.57      3.25 o 
   6  14   5       26.63       24.24      4.56 o 
  -2  -9   6       41.40       33.68      5.93 o 
  -1  -9   6       25.03       28.77      5.66 o 
   0  -9   6       53.98       78.54      6.42 o 
   1  -9   6      188.42      215.92      8.68 o 
   2  -9   6      198.12      188.09      8.48 o 
  -5  -8   6      144.19      152.57      5.02 o 
  -4  -8   6       33.05       30.12      5.33 o 
  -3  -8   6        0.75        3.47      4.84 o 
  -2  -8   6        7.02       13.60      4.76 o 
  -1  -8   6       86.44      100.64      6.48 o 
   0  -8   6        0.06       -3.60      4.79 o 
   1  -8   6       86.20       80.12      5.81 o 
   2  -8   6        0.56        0.43      4.90 o 
   3  -8   6        3.07       -3.41      5.26 o 
   4  -8   6      166.82      179.64      7.66 o 
   5  -8   6       46.18       31.63      4.22 o 
  -7  -7   6        0.00       -2.89      2.89 o 
  -6  -7   6        1.06       -3.02      3.11 o 
  -5  -7   6       10.11        8.06      4.44 o 
  -4  -7   6        1.28        1.05      3.33 o 
  -3  -7   6       82.16       77.32      6.09 o 
  -2  -7   6        0.76        2.50      4.26 o 
  -1  -7   6      214.67      215.21      7.61 o 
   0  -7   6       23.72       20.34      4.98 o 
   1  -7   6        8.86        6.87      4.68 o 
   2  -7   6      103.87      114.14      6.28 o 
   3  -7   6       27.28       24.81      4.88 o 
   4  -7   6       22.74       17.89      4.55 o 
   5  -7   6        5.78        5.92      4.74 o 
   6  -7   6        0.72       -1.03      2.80 o 
   7  -7   6      113.41      127.72      8.04 o 
  -8  -6   6      129.63      124.89      5.94 o 
  -7  -6   6       23.12       21.77      3.13 o 
  -6  -6   6      190.26      176.78      7.52 o 
  -5  -6   6        0.01       -0.19      3.07 o 
  -4  -6   6       52.16       52.42      3.70 o 
  -3  -6   6        4.53        5.68      4.50 o 
  -2  -6   6        2.48        7.42      4.22 o 
  -1  -6   6       34.22       26.73      4.77 o 
   0  -6   6       14.41       20.82      4.57 o 
   1  -6   6       18.52       23.85      4.59 o 
   2  -6   6      198.41      180.52      6.50 o 
   3  -6   6       11.64       13.20      4.06 o 
   4  -6   6       50.89       62.35      5.11 o 
   5  -6   6      179.97      177.65      6.80 o 
   6  -6   6       59.09       63.25      3.79 o 
   7  -6   6       25.34       28.68      4.76 o 
   8  -6   6       35.75       30.63      6.31 o 
  -9  -5   6        0.00       -3.27      4.52 o 
  -8  -5   6       13.84       12.75      4.70 o 
  -7  -5   6        1.28        0.69      2.92 o 
  -6  -5   6      266.95      273.82      5.27 o 
  -5  -5   6      482.14      501.18      6.48 o 
  -4  -5   6      253.49      257.45     10.34 o 
  -3  -5   6      676.01      672.59     30.41 o 
  -2  -5   6        1.36        1.88      4.15 o 
  -1  -5   6       18.34       17.40      4.38 o 
   0  -5   6        5.93        3.48      3.81 o 
   1  -5   6       14.25       13.97      4.05 o 
   2  -5   6      121.50      117.28      5.33 o 
   3  -5   6        8.49       10.21      3.69 o 
   4  -5   6       52.07       57.13      4.58 o 
   5  -5   6      161.55      147.42      4.12 o 
   6  -5   6        3.47        1.61      2.83 o 
   7  -5   6       34.07       37.44      3.34 o 
   8  -5   6      120.55      108.97      6.28 o 
   9  -5   6      103.29      116.37      7.72 o 
 -10  -4   6        0.02       -3.30      3.91 o 
  -9  -4   6        0.09       -2.01      4.30 o 
  -8  -4   6        0.25       -0.55      4.14 o 
  -7  -4   6        1.82        0.11      2.74 o 
  -6  -4   6       62.75       56.84      4.19 o 
  -5  -4   6       48.36       43.22      3.07 o 
  -4  -4   6       16.99       19.82      2.78 o 
  -3  -4   6      204.04      210.87      4.27 o 
  -2  -4   6      320.53      319.09      8.82 o 
  -1  -4   6      317.08      307.57      7.30 o 
   0  -4   6     1668.41     1689.45     14.55 o 
   1  -4   6       33.20       35.09      4.45 o 
   2  -4   6       49.10       57.59      4.47 o 
   3  -4   6      118.37      106.60      5.01 o 
   4  -4   6        1.31        0.08      3.29 o 
   5  -4   6        4.11        3.17      2.36 o 
   6  -4   6       12.62       16.75      2.73 o 
   7  -4   6        0.64        1.04      3.05 o 
   8  -4   6       42.76       32.79      7.79 o 
   9  -4   6       24.11       29.58      5.58 o 
  10  -4   6       43.02       52.75      5.88 o 
 -10  -3   6       42.46       31.49      4.88 o 
  -9  -3   6        3.59        0.68      4.03 o 
  -8  -3   6      184.77      188.10      6.45 o 
  -7  -3   6      100.12       96.76      4.86 o 
  -6  -3   6       95.68       87.72      5.91 o 
  -5  -3   6       16.88       17.92      2.58 o 
  -4  -3   6        8.89       12.11      2.35 o 
  -3  -3   6      681.75      685.12      7.55 o 
  -2  -3   6        7.88        6.01      1.70 o 
  -1  -3   6        3.77        9.50      1.91 o 
   0  -3   6       39.09       37.59      3.78 o 
   1  -3   6      191.97      181.56      5.67 o 
   2  -3   6      191.78      181.68      6.13 o 
   3  -3   6      904.10      812.57     10.33 o 
   4  -3   6        0.04       -2.66      3.66 o 
   5  -3   6       33.15       38.24      3.59 o 
   6  -3   6       27.54       27.95      2.83 o 
   7  -3   6       81.01       79.34      3.38 o 
   8  -3   6      117.59      112.47      3.88 o 
   9  -3   6        9.18       10.65      5.30 o 
  10  -3   6       40.03       42.06      6.03 o 
  11  -3   6       10.82        9.29      5.76 o 
 -11  -2   6       61.52       70.82      5.94 o 
 -10  -2   6        9.39        7.77      4.34 o 
  -9  -2   6       50.83       44.55      4.76 o 
  -8  -2   6      130.59      121.97      5.27 o 
  -7  -2   6       36.22       22.62      3.88 o 
  -6  -2   6      106.03       95.58      2.59 o 
  -5  -2   6      249.37      259.59      4.06 o 
  -4  -2   6      159.17      158.06      3.45 o 
  -3  -2   6       29.19       38.40      2.25 o 
  -2  -2   6       19.88       19.23      1.59 o 
  -1  -2   6      614.66      625.82      6.55 o 
   0  -2   6     2655.62     2644.85      9.50 o 
   1  -2   6      422.02      431.25      7.07 o 
   2  -2   6       70.42       68.19      2.40 o 
   3  -2   6      241.09      233.88      5.94 o 
   4  -2   6      512.85      502.58      5.47 o 
   5  -2   6      326.56      309.78      4.75 o 
   6  -2   6      520.52      512.75      5.95 o 
   7  -2   6        0.20        1.35      2.57 o 
   8  -2   6       41.74       45.04      3.19 o 
   9  -2   6        1.40       -0.97      2.49 o 
  10  -2   6       76.61       79.91      6.01 o 
  11  -2   6        1.58       -2.64      5.06 o 
 -11  -1   6       69.79       75.10      5.77 o 
 -10  -1   6      146.00      145.34      6.09 o 
  -9  -1   6       61.25       56.51      4.80 o 
  -8  -1   6       18.18       23.93      3.85 o 
  -7  -1   6        2.01       -0.75      3.23 o 
  -6  -1   6      502.77      494.02      5.42 o 
  -5  -1   6      420.68      393.53      3.75 o 
  -4  -1   6       41.72       42.63      1.85 o 
  -3  -1   6       85.94       87.22      2.00 o 
  -2  -1   6        2.24        1.52      1.23 o 
  -1  -1   6      301.77      294.45      2.76 o 
   0  -1   6        3.93       10.60      4.79 o 
   1  -1   6      809.28      804.85      7.97 o 
   2  -1   6      325.15      340.92      5.95 o 
   3  -1   6     3270.66     3105.70     15.45 o 
   4  -1   6       98.53       82.61      3.35 o 
   5  -1   6        5.51       11.35      2.28 o 
   6  -1   6      616.53      627.31      8.37 o 
   7  -1   6      419.65      405.98     13.69 o 
   8  -1   6       54.92       51.12      3.80 o 
   9  -1   6       16.13       13.00      3.21 o 
  10  -1   6       65.84       61.51      5.79 o 
  11  -1   6       66.13       80.83      6.62 o 
  12  -1   6       49.07       58.71      6.29 o 
 -11   0   6        7.10        4.05      3.22 o 
 -10   0   6       95.47      116.73      5.18 o 
  -9   0   6        0.01        0.47      2.86 o 
  -8   0   6      221.95      240.27      7.26 o 
  -7   0   6      463.04      460.98     11.36 o 
  -6   0   6       22.57       26.27      1.74 o 
  -5   0   6       43.24       46.20      1.45 o 
  -4   0   6      135.06      128.09      1.76 o 
  -3   0   6      329.44      370.86      2.98 o 
  -2   0   6       15.84       21.91      1.90 o 
  -1   0   6      102.05      104.21      1.72 o 
   0   0   6       99.84      122.56      2.37 o 
   1   0   6      128.53      115.43      3.66 o 
   2   0   6      309.35      313.68      3.41 o 
   3   0   6        7.72        3.76      1.60 o 
   4   0   6      145.78      160.98      3.21 o 
   5   0   6      290.00      312.90      4.36 o 
   6   0   6      465.77      427.92     10.93 o 
   7   0   6      165.84      176.27      4.80 o 
   8   0   6      132.56      136.86      4.01 o 
   9   0   6      175.68      181.26      8.82 o 
  10   0   6       11.05       10.24      4.19 o 
  11   0   6       48.26       48.55      6.01 o 
  12   0   6       36.34       42.20      6.31 o 
 -11   1   6       77.85       74.04      6.99 o 
 -10   1   6       53.34       53.97      8.24 o 
  -9   1   6       80.93       92.47      4.35 o 
  -8   1   6       81.33       79.62      3.68 o 
  -7   1   6       21.23       17.59      2.17 o 
  -6   1   6       38.49       30.36      1.72 o 
  -5   1   6       44.10       47.56      1.67 o 
  -4   1   6      566.87      578.26      4.97 o 
  -3   1   6       83.54       89.51      1.58 o 
  -2   1   6      108.65      125.74      1.63 o 
  -1   1   6        0.09        1.95      0.57 o 
   0   1   6      285.03      400.41      2.15 o 
   1   1   6        0.47        3.97      0.92 o 
   2   1   6      322.85      338.77      8.90 o 
   3   1   6      109.00      110.12      1.75 o 
   4   1   6     1201.67     1212.88      7.85 o 
   5   1   6        0.52       -0.30      1.11 o 
   6   1   6       24.08       26.25      2.76 o 
   7   1   6       44.83       49.68      2.89 o 
   8   1   6      353.84      352.62      5.34 o 
   9   1   6      142.81      143.94      4.28 o 
  10   1   6      228.99      250.89      5.30 o 
  11   1   6       74.51       79.37     17.53 o 
  12   1   6      131.91      149.24      7.46 o 
 -12   2   6        9.74       12.21      3.70 o 
 -11   2   6        2.31        1.06      2.30 o 
 -10   2   6        0.24        1.94      2.24 o 
  -9   2   6        6.36        7.38      2.24 o 
  -8   2   6        0.98        1.20      2.01 o 
  -7   2   6      391.82      396.65      7.61 o 
  -6   2   6        7.98        7.85      1.64 o 
  -5   2   6      776.26      765.11      5.39 o 
  -4   2   6      188.49      179.87      3.22 o 
  -3   2   6      287.20      274.33      2.41 o 
  -2   2   6        1.77        1.95      0.90 o 
  -1   2   6      226.81      256.00      1.75 o 
   0   2   6      269.10      323.38      3.52 o 
   1   2   6     1190.57     1308.69      6.70 o 
   2   2   6       58.46       64.72      5.88 o 
   3   2   6       75.36      119.05      4.33 o 
   4   2   6      127.50       90.64      1.57 o 
   5   2   6        3.52        1.95      1.06 o 
   6   2   6      383.94      356.27      8.96 o 
   7   2   6       11.82       11.83      2.20 o 
   8   2   6      363.81      361.39      5.25 o 
   9   2   6       39.09       37.88      3.11 o 
  10   2   6      168.70      172.67      7.19 o 
  11   2   6      179.47      166.25     30.30 o 
  12   2   6       14.86       17.08      5.64 o 
 -12   3   6        8.04        7.24      2.25 o 
 -11   3   6       12.56       18.11      2.52 o 
 -10   3   6       35.94       45.80      2.72 o 
  -9   3   6       67.49       63.80      2.76 o 
  -8   3   6        2.29        6.11      2.05 o 
  -7   3   6        1.23        3.30      2.13 o 
  -6   3   6      620.40      626.46      5.82 o 
  -5   3   6      867.44      912.06      8.68 o 
  -4   3   6      290.07      264.06      2.49 o 
  -3   3   6        6.88        8.77      0.59 o 
  -2   3   6     5278.03     5308.55     22.56 o 
  -1   3   6        2.12        2.81      1.38 o 
   0   3   6     1586.42     1639.67     28.16 o 
   1   3   6       48.15       55.21      1.00 o 
   2   3   6      368.57      399.73      2.83 o 
   3   3   6       32.80       42.97      4.19 o 
   4   3   6       65.44       59.34      1.37 o 
   5   3   6       48.79       47.08      1.62 o 
   6   3   6       18.78       17.85      2.01 o 
   7   3   6       24.40       22.62      2.44 o 
   8   3   6        8.79        3.10      2.66 o 
   9   3   6        5.56        5.67      2.64 o 
  10   3   6       48.71       46.66      3.55 o 
  11   3   6      280.50      290.16     11.24 o 
  12   3   6        2.07        5.53      2.69 o 
 -11   4   6        2.46        2.78      2.23 o 
 -10   4   6       17.10       10.68      2.25 o 
  -9   4   6        0.73        0.63      2.11 o 
  -8   4   6      133.81      142.86      3.25 o 
  -7   4   6      475.10      467.47      4.73 o 
  -6   4   6      289.41      309.77      3.66 o 
  -5   4   6      456.21      491.23      3.56 o 
  -4   4   6        5.17        2.97      1.25 o 
  -3   4   6      572.55      565.28      4.12 o 
  -2   4   6      236.77      251.55      2.01 o 
  -1   4   6        0.07        2.69      1.28 o 
   0   4   6      445.90      436.80      5.91 o 
   1   4   6     5241.90     5201.61     27.56 o 
   2   4   6      541.46      528.88      4.40 o 
   3   4   6        1.44        2.31      0.74 o 
   4   4   6      188.30      180.82      7.13 o 
   5   4   6       93.07      111.75      1.75 o 
   6   4   6      116.80      128.64      3.03 o 
   7   4   6      172.98      171.65      3.72 o 
   8   4   6      558.50      567.85     16.74 o 
   9   4   6       66.15       69.37      3.39 o 
  10   4   6       25.96       18.83      2.89 o 
  11   4   6       10.20        4.63      3.22 o 
  12   4   6       10.56        3.40      3.02 o 
  13   4   6       35.59       33.53      5.68 o 
 -11   5   6        0.62        3.40      4.21 o 
 -10   5   6       21.63       21.26      2.50 o 
  -9   5   6        1.48        0.01      2.36 o 
  -8   5   6      221.80      211.75      3.67 o 
  -7   5   6       80.06       90.83      4.30 o 
  -6   5   6        0.11       -0.39      1.55 o 
  -5   5   6      724.12      764.82      4.35 o 
  -4   5   6      574.49      571.10      3.96 o 
  -3   5   6      645.95      697.71     15.32 o 
  -2   5   6     1758.66     1854.72     12.40 o 
  -1   5   6      239.37      220.83      7.17 o 
   0   5   6      598.94      536.16      4.65 o 
   1   5   6      244.08      237.88      2.79 o 
   2   5   6      150.25      184.20      2.10 o 
   3   5   6     1773.68     1834.69     18.79 o 
   4   5   6      943.82      938.07      6.25 o 
   5   5   6       11.10       14.35      1.19 o 
   6   5   6        4.16        3.00      1.87 o 
   7   5   6       70.55       65.47      2.88 o 
   8   5   6      127.01      116.03      3.70 o 
   9   5   6       26.55       25.08      2.83 o 
  10   5   6        8.33        7.16      2.96 o 
  11   5   6       49.38       53.18      3.84 o 
  12   5   6        2.38       -0.06      3.27 o 
 -11   6   6       21.74       14.49      4.46 o 
 -10   6   6       85.05       78.25      5.60 o 
  -9   6   6       14.73       19.97      2.40 o 
  -8   6   6        1.96        1.33      2.21 o 
  -7   6   6       42.74       35.93      2.27 o 
  -6   6   6       27.04       23.19      2.31 o 
  -5   6   6      110.62      122.55      2.09 o 
  -4   6   6      578.03      571.45      4.43 o 
  -3   6   6        5.15        3.80      1.01 o 
  -2   6   6      547.49      583.49      2.84 o 
  -1   6   6      738.35      758.16      5.21 o 
   0   6   6        1.02        0.16      1.25 o 
   1   6   6      496.44      566.98      3.93 o 
   2   6   6      574.23      626.75      4.23 o 
   3   6   6      713.08      752.88      7.47 o 
   4   6   6       23.06       18.03      1.03 o 
   5   6   6      401.29      376.10      8.17 o 
   6   6   6      321.54      321.02      4.44 o 
   7   6   6        5.39        6.22      2.42 o 
   8   6   6      115.06      112.05      3.66 o 
   9   6   6        6.58        5.86      2.65 o 
  10   6   6       51.00       37.73      3.39 o 
  11   6   6      121.76      127.98     13.16 o 
  12   6   6        5.45       -0.68      3.22 o 
 -11   7   6       41.82       33.20      5.17 o 
 -10   7   6       28.42       35.10      5.35 o 
  -9   7   6      103.34       99.46      5.71 o 
  -8   7   6        6.93        6.40      2.23 o 
  -7   7   6      216.04      214.50      3.63 o 
  -6   7   6      137.18      142.93      3.45 o 
  -5   7   6       12.00        9.64      1.59 o 
  -4   7   6        8.70        6.23      1.46 o 
  -3   7   6       39.24       44.77      1.63 o 
  -2   7   6      272.25      236.14      2.08 o 
  -1   7   6        0.04       -0.54      1.02 o 
   0   7   6        6.31        6.79      1.34 o 
   1   7   6      594.27      608.82      6.89 o 
   2   7   6      311.04      322.53      2.70 o 
   3   7   6       28.72       27.57      1.39 o 
   4   7   6      718.31      676.08      3.91 o 
   5   7   6      508.27      468.35     30.04 o 
   6   7   6      315.99      313.22     28.08 o 
   7   7   6       62.92       62.77      3.02 o 
   8   7   6      324.51      348.26      5.38 o 
   9   7   6       79.17       79.99      3.77 o 
  10   7   6        8.04        9.33      3.08 o 
  11   7   6        5.05        7.47      3.31 o 
  12   7   6        5.91        2.96      3.57 o 
 -10   8   6       60.36       63.41      5.58 o 
  -9   8   6       44.89       43.91      5.43 o 
  -8   8   6        1.11        1.33      3.93 o 
  -7   8   6      261.70      259.65      7.20 o 
  -6   8   6      102.87       92.50      2.88 o 
  -5   8   6      746.80      716.82     14.37 o 
  -4   8   6      407.57      403.33      7.60 o 
  -3   8   6       15.21       14.88      1.53 o 
  -2   8   6        7.61        5.10      1.14 o 
  -1   8   6       17.10       16.89      1.70 o 
   0   8   6       16.28       14.37      1.55 o 
   1   8   6      783.51      741.89      5.98 o 
   2   8   6       17.66       16.87      1.71 o 
   3   8   6       22.56       19.19      1.46 o 
   4   8   6       66.46       60.34      5.71 o 
   5   8   6      128.37      108.91      4.26 o 
   6   8   6      193.21      178.48     26.71 o 
   7   8   6       20.78       23.35      2.59 o 
   8   8   6        1.33        3.05      2.63 o 
   9   8   6      240.98      252.74      5.29 o 
  10   8   6        3.63        5.87      3.13 o 
  11   8   6      147.22      170.26      5.21 o 
  12   8   6        3.59        3.24      3.27 o 
  -9   9   6       16.33       20.65      4.67 o 
  -8   9   6      163.31      163.69      7.00 o 
  -7   9   6       99.10       98.96      5.80 o 
  -6   9   6       13.60       12.73      2.69 o 
  -5   9   6        2.83        2.94      2.66 o 
  -4   9   6      452.49      453.93     16.12 o 
  -3   9   6      100.92       93.48      3.89 o 
  -2   9   6      131.13      130.28      3.43 o 
  -1   9   6        2.44        2.04      2.04 o 
   0   9   6       96.87       98.47      2.81 o 
   1   9   6       17.90       21.61      2.21 o 
   2   9   6       19.85       22.86      2.29 o 
   3   9   6        6.28        4.25      1.52 o 
   4   9   6      562.19      576.46      6.17 o 
   5   9   6       75.98       55.61      5.22 o 
   6   9   6       22.81       18.72      4.07 o 
   7   9   6        2.96       -0.09      2.45 o 
   8   9   6        0.62       -0.07      3.65 o 
   9   9   6       22.44       29.49      3.30 o 
  10   9   6        0.84        0.66      2.95 o 
  11   9   6       67.18       76.44      5.01 o 
  -9  10   6       59.05       59.37      5.50 o 
  -8  10   6        2.49        0.51      4.45 o 
  -7  10   6       13.48        6.60      4.28 o 
  -6  10   6       24.11       24.43      2.94 o 
  -5  10   6        0.48        0.21      2.56 o 
  -4  10   6      137.25      138.76      5.87 o 
  -3  10   6       14.53       11.72      2.62 o 
  -2  10   6      130.92      120.02      4.80 o 
  -1  10   6      410.07      424.63      9.23 o 
   0  10   6      614.37      553.40      9.63 o 
   1  10   6      153.85      153.75      6.03 o 
   2  10   6       52.32       64.38      2.94 o 
   3  10   6        0.19       -0.65      1.69 o 
   4  10   6       53.55       55.94      5.85 o 
   5  10   6      149.33      157.80      4.27 o 
   6  10   6       34.03       26.44      4.13 o 
   7  10   6        0.28        1.60      2.47 o 
   8  10   6        2.79        3.48      2.72 o 
   9  10   6        4.48        0.19      2.96 o 
  10  10   6       11.33       14.07      3.48 o 
  11  10   6       16.26       12.60      2.98 o 
  -8  11   6       12.60       12.53      4.75 o 
  -7  11   6       46.26       50.79      5.03 o 
  -6  11   6      134.43      131.82      4.33 o 
  -5  11   6        6.34        3.87      2.72 o 
  -4  11   6        9.50        4.11      2.52 o 
  -3  11   6       21.08       21.51      2.57 o 
  -2  11   6       35.84       26.93      4.58 o 
  -1  11   6        9.95       14.73      4.21 o 
   0  11   6      191.38      173.72      6.57 o 
   1  11   6       71.23       70.96      5.08 o 
   2  11   6        5.06        6.42      3.68 o 
   3  11   6      262.83      262.73      7.16 o 
   4  11   6        7.57        4.29      3.72 o 
   5  11   6      208.87      208.62     11.05 o 
   6  11   6        7.11       12.12      4.46 o 
   7  11   6       72.48       76.22      3.57 o 
   8  11   6        4.18        8.68      4.34 o 
   9  11   6       26.25       31.28      5.23 o 
  10  11   6        8.88        7.60      5.57 o 
  -7  12   6       10.71       10.55      4.41 o 
  -6  12   6       33.99       33.47      3.28 o 
  -5  12   6        2.56       -0.72      4.08 o 
  -4  12   6      244.01      263.54      7.93 o 
  -3  12   6       68.23       74.13      5.77 o 
  -2  12   6       34.13       36.40      4.47 o 
  -1  12   6        8.91        5.63      3.91 o 
   0  12   6       34.86       35.56      4.58 o 
   1  12   6       41.21       40.79      4.90 o 
   2  12   6       97.35       88.53      5.74 o 
   3  12   6        6.54        3.59      3.94 o 
   4  12   6       26.70       31.18      4.37 o 
   5  12   6        5.26        2.58      2.79 o 
   6  12   6       62.06       72.73      5.82 o 
   7  12   6        2.12        1.74      4.84 o 
   8  12   6        0.22        3.47      5.13 o 
   9  12   6       30.66       37.14      6.23 o 
  -5  13   6        2.73       -0.69      4.42 o 
  -4  13   6       64.71       71.37      6.03 o 
  -3  13   6      116.21      122.21      6.72 o 
  -2  13   6        7.59        6.95      4.64 o 
  -1  13   6      374.98      383.59      9.49 o 
   0  13   6       39.05       44.42      5.48 o 
   1  13   6        0.11       -1.22      4.01 o 
   2  13   6        3.39        6.98      3.89 o 
   3  13   6       12.24        7.67      4.23 o 
   4  13   6      144.23      148.45      6.47 o 
   5  13   6       45.74       37.05      4.55 o 
   6  13   6       22.58       23.82      5.10 o 
   7  13   6       13.77       22.19      5.17 o 
   8  13   6       22.63       27.57      5.72 o 
  -3  14   6       10.07       11.96      5.05 o 
  -2  14   6        0.00       -1.75      4.00 o 
  -1  14   6       47.95       44.55      5.07 o 
   0  14   6       72.55       63.26      5.96 o 
   1  14   6       10.28        7.27      4.47 o 
   2  14   6      101.64      106.34      6.38 o 
   3  14   6       92.30      103.11      6.12 o 
   4  14   6       26.01       17.07      4.87 o 
   6  14   6       44.97       37.05      5.60 o 
   0  15   6        6.61        7.99      5.03 o 
   1  15   6        8.59       11.57      4.50 o 
   2  15   6       60.80       55.81      5.63 o 
  -3  -8   7       79.03       78.19      6.67 o 
  -2  -8   7        0.08        7.40      5.63 o 
  -1  -8   7        4.33        5.40      5.59 o 
   0  -8   7        1.82        0.93      5.96 o 
   1  -8   7       40.20       31.73      6.13 o 
   2  -8   7       33.54       37.59      6.07 o 
  -5  -7   7       19.58       14.88      3.33 o 
  -4  -7   7        3.12        2.03      4.83 o 
  -3  -7   7       28.78       28.95      5.19 o 
  -2  -7   7       69.53       83.54      6.43 o 
  -1  -7   7        0.46       -3.52      5.53 o 
   0  -7   7      127.50      111.95      6.93 o 
   1  -7   7        1.13       -1.57      5.11 o 
   2  -7   7        0.86        0.62      4.22 o 
   3  -7   7      157.33      183.78      7.48 o 
   4  -7   7        0.16        5.77      4.91 o 
   5  -7   7      113.35      125.23      6.44 o 
  -7  -6   7       16.99       16.40      3.50 o 
  -6  -6   7        0.60        2.13      3.10 o 
  -5  -6   7       41.46       42.67      3.53 o 
  -4  -6   7       21.04       23.06      3.34 o 
  -3  -6   7       24.07       21.44      5.20 o 
  -2  -6   7       14.42       13.50      5.13 o 
  -1  -6   7       38.70       28.22      4.79 o 
   0  -6   7        0.55        2.32      4.56 o 
   1  -6   7       44.69       45.85      5.33 o 
   2  -6   7        6.66        8.68      4.34 o 
   3  -6   7      140.47      140.34      6.77 o 
   4  -6   7        1.32       -1.21      4.31 o 
   5  -6   7       43.90       52.31      5.33 o 
   6  -6   7      220.21      253.33      7.10 o 
   7  -6   7        8.02        9.73      3.16 o 
  -8  -5   7       37.06       34.79      4.88 o 
  -7  -5   7        2.07        4.36      3.11 o 
  -6  -5   7       81.05       79.95      6.30 o 
  -5  -5   7      103.09       98.08      4.00 o 
  -4  -5   7       10.05       10.47      3.09 o 
  -3  -5   7       54.50       50.95      5.15 o 
  -2  -5   7       19.92       20.06      4.92 o 
  -1  -5   7       13.53       13.16      4.72 o 
   0  -5   7       47.71       36.52      4.55 o 
   1  -5   7        0.88        0.34      4.37 o 
   2  -5   7       23.38       15.48      4.50 o 
   3  -5   7       19.22       20.32      4.35 o 
   4  -5   7        9.34        9.04      4.39 o 
   5  -5   7       29.85       30.08      3.23 o 
   6  -5   7       50.79       59.68      3.53 o 
   7  -5   7       16.63       19.02      3.34 o 
   8  -5   7      101.29       90.12     12.29 o 
  -9  -4   7       33.00       24.52      4.18 o 
  -8  -4   7        3.35        4.61      3.77 o 
  -7  -4   7        0.00        2.37      3.89 o 
  -6  -4   7        0.36        1.47      2.69 o 
  -5  -4   7      126.91      136.90      4.02 o 
  -4  -4   7       51.17       49.49      3.22 o 
  -3  -4   7      686.68      690.69      7.08 o 
  -2  -4   7      267.55      264.17      7.52 o 
  -1  -4   7       24.85       27.19      4.36 o 
   0  -4   7      110.84      109.97      5.41 o 
   1  -4   7       11.73        8.34      3.95 o 
   2  -4   7        5.40        4.16      3.72 o 
   3  -4   7      174.68      167.66      5.71 o 
   4  -4   7       52.12       53.66      4.70 o 
   5  -4   7       44.52       43.71      5.06 o 
   6  -4   7       44.50       46.25      3.35 o 
   7  -4   7       87.88       85.24      3.85 o 
   8  -4   7       23.04       21.63      4.71 o 
   9  -4   7        7.58        3.60      5.97 o 
  -9  -3   7        0.99       -2.74      3.75 o 
  -8  -3   7       82.54       73.20      5.01 o 
  -7  -3   7       72.19       63.41      4.45 o 
  -6  -3   7       82.09       73.65      3.27 o 
  -5  -3   7       41.04       41.26      2.92 o 
  -4  -3   7      135.38      143.32      3.06 o 
  -3  -3   7        4.73        5.10      1.94 o 
  -2  -3   7      478.67      482.26      8.44 o 
  -1  -3   7      803.95      787.05     10.41 o 
   0  -3   7     2409.99     2475.00     17.47 o 
   1  -3   7     1271.97     1214.50     12.49 o 
   2  -3   7       34.00       31.52      4.40 o 
   3  -3   7      231.30      220.07      6.62 o 
   4  -3   7        5.61        5.16      3.68 o 
   5  -3   7        2.44        3.51      2.56 o 
   6  -3   7      250.00      254.53      4.92 o 
   7  -3   7       18.57       20.23      3.09 o 
   8  -3   7       74.49       78.59      3.98 o 
   9  -3   7       10.21       12.62      4.78 o 
  10  -3   7       37.44       39.21      6.22 o 
 -10  -2   7        6.47       11.97      5.36 o 
  -9  -2   7        0.35       -2.35      3.44 o 
  -8  -2   7       12.58        4.99      3.55 o 
  -7  -2   7        1.87        0.72      3.46 o 
  -6  -2   7       12.49       10.12      2.50 o 
  -5  -2   7      195.97      207.05      4.87 o 
  -4  -2   7      251.37      257.98      3.47 o 
  -3  -2   7      259.74      258.38      3.34 o 
  -2  -2   7        6.01        5.36      1.69 o 
  -1  -2   7       16.59       15.71      2.11 o 
   0  -2   7       71.44       72.62      4.34 o 
   1  -2   7     1683.65     1686.54     13.74 o 
   2  -2   7     1118.38     1077.46     11.67 o 
   3  -2   7     6171.75     5844.75     26.01 o 
   4  -2   7      122.17      116.31      3.65 o 
   5  -2   7      131.07      125.23      3.74 o 
   6  -2   7      133.61      134.19      3.79 o 
   7  -2   7       12.72       11.79      2.73 o 
   8  -2   7        2.42        0.83      2.87 o 
   9  -2   7      176.51      165.48     17.29 o 
  10  -2   7        0.43        0.66      5.22 o 
 -10  -1   7       41.22       41.28      5.15 o 
  -9  -1   7       13.69       11.82      5.19 o 
  -8  -1   7       62.82       70.30      3.60 o 
  -7  -1   7        9.10       14.27      4.85 o 
  -6  -1   7       61.46       63.65      2.67 o 
  -5  -1   7        8.04        6.73      1.61 o 
  -4  -1   7      153.03      155.96      2.43 o 
  -3  -1   7      445.61      420.72      3.76 o 
  -2  -1   7      438.70      452.87      3.74 o 
  -1  -1   7      160.93      153.53      5.99 o 
   0  -1   7      243.88      248.66      3.54 o 
   1  -1   7      196.61      211.44      5.61 o 
   2  -1   7       60.99       62.22      4.32 o 
   3  -1   7       14.72       17.32      4.10 o 
   4  -1   7     2491.27     2253.85    157.79 o 
   5  -1   7      437.98      423.48      5.49 o 
   6  -1   7     1740.99     1765.72     14.12 o 
   7  -1   7       18.94       20.32      4.03 o 
   8  -1   7       59.72       43.79      3.40 o 
   9  -1   7        0.63       -2.38      2.85 o 
  10  -1   7       14.11       13.50      2.72 o 
  11  -1   7       59.96       65.45      6.34 o 
 -11   0   7       14.42       16.89      5.59 o 
 -10   0   7       62.41       64.63      5.67 o 
  -9   0   7       76.68       90.47      6.39 o 
  -8   0   7      255.37      263.82      7.92 o 
  -7   0   7        1.08        4.42      2.58 o 
  -6   0   7      235.75      219.20      3.47 o 
  -5   0   7        1.42        0.59      1.47 o 
  -4   0   7        5.55        6.09      1.40 o 
  -3   0   7       21.91       23.86      1.40 o 
  -2   0   7      139.45      153.61      2.26 o 
  -1   0   7       10.80       20.42      1.93 o 
   0   0   7     1601.01     1571.23     16.24 o 
   1   0   7      316.09      279.76      5.75 o 
   2   0   7        2.53       -0.28      3.12 o 
   3   0   7       14.19       13.67      1.86 o 
   4   0   7      524.69      429.29     62.18 o 
   5   0   7      143.66      115.76     22.14 o 
   6   0   7      211.33      189.66     13.78 o 
   7   0   7      846.50      877.28     16.12 o 
   8   0   7        3.35        4.62      2.97 o 
   9   0   7      439.97      438.11      8.51 o 
  10   0   7       28.89       24.40      3.23 o 
  11   0   7        0.15       -1.56      5.15 o 
 -11   1   7        1.04        1.65      4.76 o 
 -10   1   7        3.74        3.33      5.40 o 
  -9   1   7        1.50       -1.80      4.41 o 
  -8   1   7        3.18        2.86      2.44 o 
  -7   1   7      109.32      121.75      3.76 o 
  -6   1   7      135.70      134.04      5.14 o 
  -5   1   7      414.52      436.16      4.26 o 
  -4   1   7      179.89      187.89      2.43 o 
  -3   1   7       51.68       45.76      1.97 o 
  -2   1   7      111.91      107.46      2.26 o 
  -1   1   7       35.54       31.72      1.67 o 
   0   1   7       85.20       94.94      2.06 o 
   1   1   7      433.10      475.01      6.45 o 
   2   1   7      173.87      203.03      3.54 o 
   3   1   7      659.05      681.77      5.76 o 
   4   1   7        5.89        8.33      1.08 o 
   5   1   7      479.20      448.67      7.22 o 
   6   1   7      140.85      117.77     10.63 o 
   7   1   7       11.20        7.44      2.36 o 
   8   1   7      395.60      407.39      6.67 o 
   9   1   7      282.18      277.02      7.47 o 
  10   1   7      158.73      143.48      7.90 o 
  11   1   7        1.70        3.74      2.77 o 
  12   1   7        4.43        3.60      5.38 o 
 -11   2   7      120.47      132.40      6.66 o 
 -10   2   7       18.01       19.85      3.35 o 
  -9   2   7        9.10        6.50      2.81 o 
  -8   2   7        9.68        6.41      2.83 o 
  -7   2   7      161.34      148.25      4.29 o 
  -6   2   7       78.43       61.40      2.53 o 
  -5   2   7       62.33       78.72      3.44 o 
  -4   2   7      198.36      197.22      3.03 o 
  -3   2   7       97.32       86.24      2.39 o 
  -2   2   7     4786.97     4905.38     13.05 o 
  -1   2   7      451.64      523.22      3.82 o 
   0   2   7       37.94       22.25      1.98 o 
   1   2   7       47.56       28.80      2.13 o 
   2   2   7       26.50       26.23      2.15 o 
   3   2   7       35.77       29.74      2.59 o 
   4   2   7      439.24      387.58     36.39 o 
   5   2   7       27.14       29.02      3.04 o 
   6   2   7      131.10      117.38     11.42 o 
   7   2   7      247.51      206.37     32.58 o 
   8   2   7        4.13        1.97      2.46 o 
   9   2   7      165.91      175.85      4.59 o 
  10   2   7        2.24        3.65      2.97 o 
  11   2   7      171.24      181.53      5.65 o 
  12   2   7       24.21       24.39      5.37 o 
 -11   3   7       94.29       73.17     11.45 o 
 -10   3   7        0.77        2.38      3.03 o 
  -9   3   7      187.74      215.49      5.04 o 
  -8   3   7      147.01      137.94      4.07 o 
  -7   3   7        0.03        1.59      2.76 o 
  -6   3   7       89.32       81.88      2.69 o 
  -5   3   7      238.48      232.62      3.34 o 
  -4   3   7      248.55      240.19      3.22 o 
  -3   3   7      298.88      272.01      3.82 o 
  -2   3   7      260.40      285.29      4.18 o 
  -1   3   7      148.48      180.34      9.86 o 
   0   3   7      817.05      915.84     15.41 o 
   1   3   7     6396.50     6653.51     33.64 o 
   2   3   7      165.49      195.76      2.93 o 
   3   3   7        0.46        2.32      1.02 o 
   4   3   7      481.02      426.68      9.13 o 
   5   3   7       25.12       16.50      2.10 o 
   6   3   7      178.13      144.38     17.40 o 
   7   3   7        1.16       -0.84      2.03 o 
   8   3   7        5.67        0.29      2.56 o 
   9   3   7       14.18       16.67      4.74 o 
  10   3   7       16.73       18.54      3.02 o 
  11   3   7       15.12       16.45      3.30 o 
  12   3   7       92.59       80.61     10.57 o 
 -11   4   7        1.77       -1.11      2.92 o 
 -10   4   7        0.00       -0.54      2.89 o 
  -9   4   7       91.00       86.05      3.79 o 
  -8   4   7        1.70        2.76      2.63 o 
  -7   4   7       75.10       83.22      4.53 o 
  -6   4   7      551.40      542.73      4.88 o 
  -5   4   7       78.26       73.05      3.35 o 
  -4   4   7       47.20       46.54      2.15 o 
  -3   4   7        1.45        4.19      1.66 o 
  -2   4   7        0.17        1.00      1.14 o 
  -1   4   7      194.31      173.14      2.81 o 
   0   4   7        4.83        1.60      1.59 o 
   1   4   7      122.10      116.52      2.83 o 
   2   4   7      697.43      770.73      5.61 o 
   3   4   7      147.51      145.09      2.56 o 
   4   4   7     1026.18     1153.77      7.81 o 
   5   4   7       26.35       24.92      1.54 o 
   6   4   7        1.81        0.09      3.36 o 
   7   4   7       92.81       79.42     12.80 o 
   8   4   7      743.85      640.43     87.10 o 
   9   4   7      191.56      166.80     29.00 o 
  10   4   7        3.90        0.72      2.84 o 
  11   4   7        5.87        2.59      3.10 o 
  12   4   7       26.76       21.61      4.38 o 
 -11   5   7        9.24        9.22      3.05 o 
 -10   5   7        3.11        0.99      2.70 o 
  -9   5   7        0.90        0.46      2.85 o 
  -8   5   7       21.40       13.32      2.92 o 
  -7   5   7      103.24      111.28      3.72 o 
  -6   5   7      165.49      154.50      3.84 o 
  -5   5   7       29.55       22.99      2.05 o 
  -4   5   7      179.47      179.88      3.01 o 
  -3   5   7      119.79      117.37      4.05 o 
  -2   5   7     1201.55     1226.07      7.54 o 
  -1   5   7      832.10      855.28     12.12 o 
   0   5   7        8.80        8.99      1.63 o 
   1   5   7      763.40      635.44      5.04 o 
   2   5   7     1029.17     1030.50     10.52 o 
   3   5   7      701.09      677.97      5.44 o 
   4   5   7      243.36      265.14      3.53 o 
   5   5   7       71.83       82.92      1.95 o 
   6   5   7       28.66       21.67      3.65 o 
   7   5   7       54.40       66.60      4.79 o 
   8   5   7       40.22       29.99      4.44 o 
   9   5   7        2.39        3.61      4.03 o 
  10   5   7       15.06       17.93      4.70 o 
  11   5   7       55.95       55.66      5.30 o 
  12   5   7        5.99        6.87      4.05 o 
 -11   6   7        4.52        6.38      4.65 o 
 -10   6   7        7.25        9.37      3.09 o 
  -9   6   7       90.37       77.67      5.48 o 
  -8   6   7        2.33        3.54      2.54 o 
  -7   6   7       13.30       13.02      2.72 o 
  -6   6   7        1.90        2.41      1.97 o 
  -5   6   7        1.51        2.14      1.90 o 
  -4   6   7      467.01      524.74     10.27 o 
  -3   6   7      996.41     1010.07      7.19 o 
  -2   6   7       32.80       31.71      2.28 o 
  -1   6   7      231.63      216.06      4.01 o 
   0   6   7        6.66        8.16      1.45 o 
   1   6   7      817.89      825.65      4.92 o 
   2   6   7     1161.90     1166.44      5.03 o 
   3   6   7       29.85       22.84      2.19 o 
   4   6   7     1324.48     1293.28     22.05 o 
   5   6   7      264.04      272.93      4.87 o 
   6   6   7      347.84      342.29      7.29 o 
   7   6   7       30.77       37.24      4.21 o 
   8   6   7       60.99       63.95      4.76 o 
   9   6   7       26.66       28.31      4.64 o 
  10   6   7       10.09        6.23      4.00 o 
  11   6   7       36.29       34.71      5.34 o 
  12   6   7       35.53       33.29      5.35 o 
 -10   7   7        9.42        6.31      4.13 o 
  -9   7   7       98.05      102.22      9.39 o 
  -8   7   7       10.57       11.45      2.80 o 
  -7   7   7      194.63      197.75      4.47 o 
  -6   7   7      270.99      260.81      6.76 o 
  -5   7   7      120.70      113.61      2.85 o 
  -4   7   7      233.83      215.29      3.36 o 
  -3   7   7      158.97      156.46      3.49 o 
  -2   7   7      160.31      184.64      2.99 o 
  -1   7   7      795.97      885.50      5.53 o 
   0   7   7      117.74      115.45      2.90 o 
   1   7   7      286.16      276.58      3.17 o 
   2   7   7      620.76      604.83      5.30 o 
   3   7   7        6.88        2.55      1.25 o 
   4   7   7        9.14        6.68      1.37 o 
   5   7   7       20.59       20.03      2.33 o 
   6   7   7      178.04      166.95      6.15 o 
   7   7   7      277.77      287.36      7.37 o 
   8   7   7       75.53       88.86      5.55 o 
   9   7   7       28.74       29.78      4.55 o 
  10   7   7       68.34       76.78      5.85 o 
  11   7   7        7.19        1.63      4.75 o 
  12   7   7       43.32       48.21      5.65 o 
 -10   8   7       41.25       31.30      4.93 o 
  -9   8   7        0.77        1.66      5.04 o 
  -8   8   7       18.89       22.90      4.71 o 
  -7   8   7       85.47       79.32      5.51 o 
  -6   8   7      391.18      412.69      6.35 o 
  -5   8   7       10.98        8.13      2.36 o 
  -4   8   7      110.51      113.40      3.71 o 
  -3   8   7      552.21      504.51      4.79 o 
  -2   8   7       48.80       39.17      2.17 o 
  -1   8   7        0.69        2.31      1.75 o 
   0   8   7        3.15        1.82      1.53 o 
   1   8   7     1269.81     1258.83     18.33 o 
   2   8   7     1403.94     1452.93      8.16 o 
   3   8   7        0.51       -0.49      1.22 o 
   4   8   7      295.33      301.82      4.86 o 
   5   8   7       78.92       69.18      4.40 o 
   6   8   7       48.94       59.55      5.01 o 
   7   8   7      135.33      140.01      5.85 o 
   8   8   7       49.62       58.24      5.32 o 
   9   8   7       77.79       79.98      5.52 o 
  10   8   7      122.12      114.45      6.43 o 
  11   8   7       12.43       14.27      4.49 o 
  -9   9   7      122.92      126.82      6.70 o 
  -8   9   7       72.64       62.10      5.81 o 
  -7   9   7       45.78       49.08      5.04 o 
  -6   9   7       69.53       66.08      4.25 o 
  -5   9   7        4.25        5.64      2.25 o 
  -4   9   7      165.72      140.23      3.23 o 
  -3   9   7     1583.64     1579.25     26.28 o 
  -2   9   7       90.49       83.26      3.06 o 
  -1   9   7      192.65      173.03      5.59 o 
   0   9   7       98.55       86.44      3.42 o 
   1   9   7        0.32       -0.08      1.73 o 
   2   9   7       10.36        5.60      1.83 o 
   3   9   7       13.62       15.01      1.91 o 
   4   9   7      299.54      300.56      3.81 o 
   5   9   7      521.03      518.93     42.50 o 
   6   9   7      238.62      211.42      6.70 o 
   7   9   7        0.02        1.60      4.19 o 
   8   9   7      120.00      119.96      5.94 o 
   9   9   7      189.56      214.54      7.61 o 
  10   9   7       55.63       75.96      6.01 o 
  11   9   7       29.38       39.48      5.90 o 
  -9  10   7       43.98       36.30      5.75 o 
  -8  10   7      144.28      154.61      7.02 o 
  -7  10   7        1.95       -1.11      4.47 o 
  -6  10   7      105.94      106.75      3.99 o 
  -5  10   7      188.55      165.67      4.58 o 
  -4  10   7       94.81       99.99      3.73 o 
  -3  10   7       14.54       11.38      2.59 o 
  -2  10   7       11.29       10.96      2.70 o 
  -1  10   7     1310.99     1216.23     56.30 o 
   0  10   7      185.89      198.91      6.85 o 
   1  10   7      806.97      781.18     21.58 o 
   2  10   7       17.95       11.40      2.34 o 
   3  10   7       57.10       70.51      3.18 o 
   4  10   7        0.18       -1.75      2.48 o 
   5  10   7       66.53       76.45      3.53 o 
   6  10   7        0.63        0.76      4.10 o 
   7  10   7       29.98       32.89      4.86 o 
   8  10   7       22.98       26.18      4.44 o 
   9  10   7        0.13        0.11      4.06 o 
  10  10   7        5.77        7.30      4.37 o 
  11  10   7       59.78       59.84      6.03 o 
  -8  11   7       78.76       70.54      5.62 o 
  -7  11   7        1.81        4.07      4.40 o 
  -6  11   7      185.35      173.21      4.86 o 
  -5  11   7      112.54      109.98      4.08 o 
  -4  11   7        3.90        6.73      2.62 o 
  -3  11   7       13.62        9.80      2.64 o 
  -2  11   7        3.35        4.58      2.32 o 
  -1  11   7       13.22        7.58      4.14 o 
   0  11   7        2.89        0.02      4.50 o 
   1  11   7      146.83      145.21      6.15 o 
   2  11   7      376.24      378.07     12.08 o 
   3  11   7      175.46      194.64      4.47 o 
   4  11   7       56.27       49.17      3.18 o 
   5  11   7        8.39        8.36      2.72 o 
   6  11   7       44.16       37.08      4.72 o 
   7  11   7       59.72       59.28      5.19 o 
   8  11   7        0.25        0.40      4.65 o 
   9  11   7       68.83       90.85      6.75 o 
  10  11   7       11.30        7.32      5.52 o 
  -7  12   7        9.73       11.14      4.69 o 
  -6  12   7        9.01       10.53      3.14 o 
  -5  12   7       59.24       61.25      3.73 o 
  -4  12   7        3.29        1.38      3.27 o 
  -3  12   7      114.06      103.07      6.18 o 
  -2  12   7        1.01        0.45      4.19 o 
  -1  12   7      100.66       92.45      5.73 o 
   0  12   7       61.68       65.91      5.43 o 
   1  12   7        0.52        0.22      4.67 o 
   2  12   7       41.17       50.67      4.54 o 
   3  12   7        7.69        8.64      2.93 o 
   4  12   7       75.17       77.86      3.79 o 
   5  12   7       74.82       76.27      6.25 o 
   6  12   7       34.61       34.97      5.19 o 
   7  12   7        3.45        7.68      4.30 o 
   8  12   7        0.79        3.47      4.62 o 
   9  12   7       21.67       28.32      5.93 o 
  -5  13   7        0.25        3.65      3.92 o 
  -4  13   7       15.12       13.49      4.39 o 
  -3  13   7      122.61      142.33      7.15 o 
  -2  13   7        0.16       -1.88      4.31 o 
  -1  13   7       57.96       54.50      5.57 o 
   0  13   7       97.16       90.83      6.51 o 
   1  13   7       30.55       20.39      4.70 o 
   2  13   7        8.99        4.42      4.32 o 
   3  13   7        0.97       -2.01      2.88 o 
   4  13   7       55.56       45.23      3.57 o 
   5  13   7       47.00       53.82      5.19 o 
   6  13   7       51.71       57.51      5.08 o 
   7  13   7       37.08       44.88      5.92 o 
   8  13   7        0.80        3.26      4.90 o 
  -4  14   7        0.16        2.54      4.91 o 
  -3  14   7       11.40        9.13      4.84 o 
  -2  14   7       26.43       36.43      5.64 o 
  -1  14   7       26.30       33.88      5.70 o 
   0  14   7       27.95       28.84      5.39 o 
   1  14   7       46.80       48.25      6.13 o 
   2  14   7       69.63       61.96      6.40 o 
   3  14   7       50.21       49.17      5.73 o 
   4  14   7        0.12       -1.51      3.71 o 
   5  14   7        5.83        7.77      4.89 o 
   6  14   7        7.37        4.04      4.25 o 
   0  15   7       52.74       63.76      6.46 o 
   1  15   7        1.79        3.11      5.04 o 
   2  15   7      119.88      130.57      7.50 o 
   3  15   7       17.89       18.06      5.91 o 
  -3  -7   8       36.48       34.21      5.24 o 
  -2  -7   8       89.89       92.51      7.16 o 
  -1  -7   8        5.74        9.34      5.87 o 
   0  -7   8        0.92        0.15      5.73 o 
   1  -7   8       38.66       43.17      6.01 o 
   2  -7   8       46.49       39.78      7.04 o 
   3  -7   8      187.13      192.13      8.58 o 
  -5  -6   8       22.47       25.83      5.23 o 
  -4  -6   8       51.21       59.54      5.69 o 
  -3  -6   8       28.93       26.24      5.47 o 
  -2  -6   8        0.44       -3.25      5.33 o 
  -1  -6   8        0.18       -2.11      5.05 o 
   0  -6   8      170.89      180.04      7.45 o 
   1  -6   8      182.39      163.54      7.25 o 
   2  -6   8       21.49       22.52      5.33 o 
   3  -6   8       15.91       19.48      4.96 o 
   4  -6   8        1.83        2.23      4.95 o 
   5  -6   8       86.18       94.51      6.90 o 
  -7  -5   8       35.20       21.51      4.37 o 
  -6  -5   8      162.05      160.61      6.69 o 
  -5  -5   8        4.76        3.25      4.79 o 
  -4  -5   8      135.15      132.94      6.70 o 
  -3  -5   8       16.72       10.34      5.01 o 
  -2  -5   8       21.80       15.13      5.22 o 
  -1  -5   8       34.22       29.00      5.07 o 
   0  -5   8      112.82      109.03      6.27 o 
   1  -5   8       18.19       13.54      4.59 o 
   2  -5   8        0.57        0.59      4.68 o 
   3  -5   8      496.64      526.27     10.28 o 
   4  -5   8      144.68      139.27      6.65 o 
   5  -5   8       22.15       23.57      4.79 o 
   6  -5   8       25.23       33.76      5.23 o 
   7  -5   8       20.41       16.38      4.03 o 
  -8  -4   8        1.89        2.59      4.10 o 
  -7  -4   8      140.10      153.92      6.98 o 
  -6  -4   8        9.26        4.06      2.91 o 
  -5  -4   8      152.12      152.99      6.84 o 
  -4  -4   8      128.54      140.47      6.81 o 
  -3  -4   8      727.68      760.50     11.60 o 
  -2  -4   8        3.59        1.23      4.50 o 
  -1  -4   8      113.98      117.35      6.01 o 
   0  -4   8       76.36       79.53      5.55 o 
   1  -4   8        0.68       -0.49      3.93 o 
   2  -4   8        1.40        1.74      3.81 o 
   3  -4   8       32.70       26.06      4.31 o 
   4  -4   8       11.07        7.66      4.07 o 
   5  -4   8       50.36       46.51      4.86 o 
   6  -4   8      440.40      490.55      9.87 o 
   7  -4   8        0.50        0.90      3.96 o 
   8  -4   8       88.15       63.67      4.92 o 
  -9  -3   8       45.34       45.15      5.37 o 
  -8  -3   8        3.03        2.71      4.17 o 
  -7  -3   8       77.24       77.82      5.50 o 
  -6  -3   8       33.74       32.48      3.52 o 
  -5  -3   8        4.23       10.30      2.97 o 
  -4  -3   8      138.10      128.15     20.99 o 
  -3  -3   8        3.07        2.65      4.36 o 
  -2  -3   8      115.96      101.22      5.58 o 
  -1  -3   8       15.28       15.54      4.60 o 
   0  -3   8      518.21      532.34      9.37 o 
   1  -3   8      105.70      103.68      5.65 o 
   2  -3   8      222.12      206.40      6.33 o 
   3  -3   8       20.44       14.78      4.06 o 
   4  -3   8       14.36       14.38      4.31 o 
   5  -3   8        5.29        6.43      4.29 o 
   6  -3   8        3.52        2.03      3.78 o 
   7  -3   8       21.70       19.60      4.73 o 
   8  -3   8       55.22       62.05      5.28 o 
   9  -3   8      121.86       93.29      5.52 o 
  -9  -2   8        0.70        0.36      4.79 o 
  -8  -2   8       19.94       20.14      4.68 o 
  -7  -2   8       76.07       73.20      5.77 o 
  -6  -2   8       52.66       60.16      5.51 o 
  -5  -2   8       18.06       22.20      2.42 o 
  -4  -2   8      504.20      506.67     14.87 o 
  -3  -2   8       47.24       49.06      2.88 o 
  -2  -2   8        1.05        2.12      2.18 o 
  -1  -2   8       87.01       95.65      5.36 o 
   0  -2   8       70.87       62.46      4.96 o 
   1  -2   8      160.96      144.94      5.74 o 
   2  -2   8      189.66      170.68      6.20 o 
   3  -2   8       10.35        9.78      3.99 o 
   4  -2   8       63.03       55.49      4.73 o 
   5  -2   8      165.38      150.83      5.81 o 
   6  -2   8        2.72        4.25      4.19 o 
   7  -2   8       17.33       19.47      3.90 o 
   8  -2   8        9.69        9.95      4.11 o 
   9  -2   8       22.47       21.93      4.58 o 
  10  -2   8        1.81       -3.83      3.83 o 
 -10  -1   8        6.20       10.32      4.98 o 
  -9  -1   8       84.98       76.86      6.29 o 
  -8  -1   8        0.59       -0.55      4.67 o 
  -7  -1   8        1.33       -0.23      3.92 o 
  -6  -1   8       79.47       84.34      4.31 o 
  -5  -1   8       19.06       16.78      2.96 o 
  -4  -1   8      221.45      229.83      3.66 o 
  -3  -1   8       66.88       68.76      2.56 o 
  -2  -1   8      628.74      598.59      5.85 o 
  -1  -1   8      521.67      498.06     39.61 o 
   0  -1   8        0.07       -1.35      3.67 o 
   1  -1   8        4.00        8.58      4.06 o 
   2  -1   8        3.88        6.75      4.32 o 
   3  -1   8      246.18      227.21      6.79 o 
   4  -1   8       37.10       43.80      4.82 o 
   5  -1   8      397.58      378.43      7.98 o 
   6  -1   8       78.23       92.07      5.32 o 
   7  -1   8        5.99        4.84      4.06 o 
   8  -1   8       25.59       20.92      4.55 o 
   9  -1   8        8.62        7.66      4.02 o 
  10  -1   8        9.17        5.85      3.34 o 
 -10   0   8       55.73       65.19      5.76 o 
  -9   0   8       50.19       51.87      6.05 o 
  -8   0   8      107.16       95.05      6.10 o 
  -7   0   8        8.56       13.25      4.42 o 
  -6   0   8       45.84       38.93      3.09 o 
  -5   0   8      127.23      124.20      4.48 o 
  -4   0   8        0.00        0.06      1.92 o 
  -3   0   8       16.82       22.89      2.03 o 
  -2   0   8       47.89       41.41      2.63 o 
  -1   0   8      278.91      282.08      3.50 o 
   0   0   8       96.55      104.19      2.86 o 
   1   0   8     2416.34     2288.04     15.52 o 
   2   0   8      494.38      487.24      7.92 o 
   3   0   8       30.89       30.02      4.53 o 
   4   0   8      291.16      281.01      7.44 o 
   5   0   8      601.25      587.00      9.27 o 
   6   0   8       21.63       21.58      4.35 o 
   7   0   8       77.28       78.08      5.15 o 
   8   0   8      181.91      176.56      6.46 o 
   9   0   8       43.59       41.01      4.83 o 
  10   0   8        1.98        1.66      4.33 o 
  11   0   8        0.23        1.19      3.62 o 
 -10   1   8       55.35       63.10      6.13 o 
  -9   1   8       39.46       27.71      5.01 o 
  -8   1   8        3.43       -0.38      4.47 o 
  -7   1   8        0.45       -0.77      2.30 o 
  -6   1   8      233.70      233.17      4.83 o 
  -5   1   8      628.68      626.42      9.53 o 
  -4   1   8       11.26       14.28      2.70 o 
  -3   1   8      105.49      113.20      2.58 o 
  -2   1   8        0.62       -0.21      1.73 o 
  -1   1   8      451.06      467.01      6.32 o 
   0   1   8       93.79       91.47      3.06 o 
   1   1   8      653.12      587.07      5.77 o 
   2   1   8      144.78      137.72      5.45 o 
   3   1   8       61.47       61.44      3.02 o 
   4   1   8     2053.64     1962.62     10.39 o 
   5   1   8       22.52       23.51      2.74 o 
   6   1   8       24.11       20.24      4.41 o 
   7   1   8      283.23      283.77      7.41 o 
   8   1   8        0.17        2.29      4.26 o 
   9   1   8      162.93      174.63      6.78 o 
  10   1   8        0.35        2.69      4.39 o 
  11   1   8       53.70       34.54      4.36 o 
 -10   2   8        0.00        2.45      5.02 o 
  -9   2   8      138.46      139.55     21.73 o 
  -8   2   8       17.96       18.61      3.92 o 
  -7   2   8        8.76        5.50      2.66 o 
  -6   2   8        0.17        4.09      2.17 o 
  -5   2   8      369.91      402.89      8.32 o 
  -4   2   8      263.56      275.80      4.56 o 
  -3   2   8      718.74      706.81      6.21 o 
  -2   2   8      112.99      126.85      2.52 o 
  -1   2   8      581.38      570.95      4.32 o 
   0   2   8        1.98        1.56      2.10 o 
   1   2   8       22.22       22.29      2.31 o 
   2   2   8      741.84      736.36      6.25 o 
   3   2   8       16.57       19.47      2.47 o 
   4   2   8      410.21      416.61      5.18 o 
   5   2   8        1.30       -0.10      2.43 o 
   6   2   8      348.07      347.00      7.50 o 
   7   2   8      170.81      168.15      6.11 o 
   8   2   8       26.65       22.22      4.53 o 
   9   2   8       14.73       14.26      4.44 o 
  10   2   8       13.00       12.76      4.30 o 
  11   2   8       20.78       19.55      4.54 o 
 -10   3   8       12.79        9.60      3.50 o 
  -9   3   8       98.59      109.27      4.28 o 
  -8   3   8      189.95      176.41      5.97 o 
  -7   3   8        0.02        1.66      2.70 o 
  -6   3   8      723.25      778.27      5.98 o 
  -5   3   8       19.75       21.04      2.22 o 
  -4   3   8       29.52       28.42      2.10 o 
  -3   3   8       31.99       23.94      2.73 o 
  -2   3   8      337.48      328.66      8.47 o 
  -1   3   8      997.80     1008.55     14.34 o 
   0   3   8        0.04        2.79      2.00 o 
   1   3   8      104.39       88.65      4.62 o 
   2   3   8      236.07      227.05      4.06 o 
   3   3   8        2.73        0.72      2.17 o 
   4   3   8      711.96      696.90      6.18 o 
   5   3   8      426.92      412.23      5.05 o 
   6   3   8       59.79       53.19      4.64 o 
   7   3   8      144.16      147.51      5.88 o 
   8   3   8      215.00      208.66      6.79 o 
   9   3   8      133.79      139.93      6.08 o 
  10   3   8       38.00       32.54      5.13 o 
  11   3   8        0.75        4.03      4.72 o 
  12   3   8        9.86       10.34      4.22 o 
 -10   4   8        8.76        4.05      3.00 o 
  -9   4   8        0.93       -1.72      2.81 o 
  -8   4   8       11.24       14.40      3.20 o 
  -7   4   8      111.79      121.07      5.72 o 
  -6   4   8      486.50      495.07      4.93 o 
  -5   4   8      396.24      377.16      5.36 o 
  -4   4   8       44.55       42.11      2.30 o 
  -3   4   8      299.10      315.49      3.74 o 
  -2   4   8      249.41      229.31      7.88 o 
  -1   4   8       46.83       49.64      2.24 o 
   0   4   8      339.02      329.54      4.07 o 
   1   4   8      573.89      530.70     19.55 o 
   2   4   8      522.24      540.37     11.00 o 
   3   4   8       14.28       13.27      2.19 o 
   4   4   8      176.87      174.22      3.50 o 
   5   4   8        4.70        3.39      2.03 o 
   6   4   8        1.15       -0.59      3.51 o 
   7   4   8      235.39      242.04      6.69 o 
   8   4   8       15.95       14.19      4.01 o 
   9   4   8      279.80      280.22      7.77 o 
  10   4   8        0.49        3.40      4.39 o 
  11   4   8       57.16       69.80      5.74 o 
  12   4   8        7.82        7.19      4.12 o 
 -10   5   8       11.37       12.19      3.09 o 
  -9   5   8       31.25       30.55      3.27 o 
  -8   5   8       71.31       59.69      3.63 o 
  -7   5   8        7.45       11.21      2.93 o 
  -6   5   8        3.92        2.94      2.16 o 
  -5   5   8      175.94      158.35      3.23 o 
  -4   5   8      126.55      142.83      3.85 o 
  -3   5   8      710.78      671.15      7.09 o 
  -2   5   8      176.37      155.44      5.09 o 
  -1   5   8       75.71       80.01      2.40 o 
   0   5   8       89.79       89.45      3.07 o 
   1   5   8       22.16       19.22      2.07 o 
   2   5   8        0.10       -0.24      1.90 o 
   3   5   8       15.17       19.23      2.23 o 
   4   5   8      822.38      865.71      6.56 o 
   5   5   8      249.95      250.11      3.94 o 
   6   5   8      389.14      383.87      7.78 o 
   7   5   8       30.49       29.91      4.27 o 
   8   5   8        0.42        3.32      4.03 o 
   9   5   8        0.51        1.92      4.31 o 
  10   5   8       35.87       42.81      5.16 o 
  11   5   8        0.21       -0.19      4.60 o 
  12   5   8       78.74       91.30      5.99 o 
 -10   6   8       34.79       35.05      7.45 o 
  -9   6   8       12.53       17.72      3.08 o 
  -8   6   8        3.38        2.17      2.79 o 
  -7   6   8        3.26        1.42      2.62 o 
  -6   6   8       56.31       51.89      3.11 o 
  -5   6   8      121.33      103.26      2.87 o 
  -4   6   8      212.13      219.46      4.23 o 
  -3   6   8      499.86      520.94      7.36 o 
  -2   6   8       49.94       52.07      2.73 o 
  -1   6   8      187.42      193.73      5.38 o 
   0   6   8        1.30        1.07      1.71 o 
   1   6   8        3.16        1.75      1.83 o 
   2   6   8       42.98       50.55      2.41 o 
   3   6   8       11.62        9.79      2.12 o 
   4   6   8      124.03      124.59      5.21 o 
   5   6   8       28.64       24.97      2.33 o 
   6   6   8      152.90      144.07      5.78 o 
   7   6   8      157.70      170.55      6.20 o 
   8   6   8      156.12      157.98      6.47 o 
   9   6   8       38.19       34.48      4.94 o 
  10   6   8       13.08        7.83      4.53 o 
  11   6   8        1.88        2.47      4.33 o 
  12   6   8       24.76       24.96      4.93 o 
 -10   7   8       16.83       17.20      3.43 o 
  -9   7   8        7.23        7.63      2.94 o 
  -8   7   8       89.22       98.56      5.28 o 
  -7   7   8        0.01        0.25      2.61 o 
  -6   7   8      230.57      261.60      4.94 o 
  -5   7   8       34.84       28.87      2.73 o 
  -4   7   8       96.45       82.54      5.25 o 
  -3   7   8      139.30      138.94      3.60 o 
  -2   7   8      328.97      309.93     12.11 o 
  -1   7   8       27.94       19.86      3.67 o 
   0   7   8      152.86      166.02      5.25 o 
   1   7   8      215.29      195.62      3.52 o 
   2   7   8      115.45      116.72      3.88 o 
   3   7   8      561.89      540.69      5.42 o 
   4   7   8       33.75       31.68      2.57 o 
   5   7   8      202.77      219.73      6.51 o 
   6   7   8        0.03        6.67      4.09 o 
   7   7   8      206.16      232.45      6.97 o 
   8   7   8       14.14        4.39      3.92 o 
   9   7   8       51.55       52.72      4.93 o 
  10   7   8      119.21      127.46      6.93 o 
  11   7   8        1.91        2.98      4.21 o 
  12   7   8        0.13       -0.65      4.42 o 
  -9   8   8       50.91       45.38      5.41 o 
  -8   8   8        5.61        6.89      4.52 o 
  -7   8   8       52.21       44.64      4.66 o 
  -6   8   8       11.83       13.19      4.21 o 
  -5   8   8      130.07      122.67      5.08 o 
  -4   8   8       64.08       60.27      2.78 o 
  -3   8   8     1388.55     1432.71     19.81 o 
  -2   8   8       18.60       22.04      2.18 o 
  -1   8   8      119.49      119.24      4.12 o 
   0   8   8        3.41        0.15      2.45 o 
   1   8   8      726.65      717.43      7.02 o 
   2   8   8      697.26      661.69      5.83 o 
   3   8   8       24.10       24.46      2.04 o 
   4   8   8      235.07      237.33      3.45 o 
   5   8   8        1.85        7.67      2.51 o 
   6   8   8     1459.68     1504.93     15.11 o 
   7   8   8       10.91       17.50      4.71 o 
   8   8   8        7.20       10.79      4.44 o 
   9   8   8       24.80       30.57      4.56 o 
  10   8   8      101.02      117.01      6.75 o 
  11   8   8        3.25        3.08      5.08 o 
  -9   9   8       12.10       13.86      4.82 o 
  -8   9   8      132.23      133.63      6.83 o 
  -7   9   8       10.18        5.88      3.94 o 
  -6   9   8        0.60        2.35      2.35 o 
  -5   9   8        9.95        8.51      2.29 o 
  -4   9   8        6.11        6.74      2.17 o 
  -3   9   8       97.21       99.54      6.48 o 
  -2   9   8      151.72      165.87      4.16 o 
  -1   9   8      512.15      515.09      9.18 o 
   0   9   8     1072.23     1090.45     12.77 o 
   1   9   8        8.64        7.88      1.91 o 
   2   9   8        5.28        5.83      1.92 o 
   3   9   8        0.48       -0.30      1.86 o 
   4   9   8      293.65      292.68      6.07 o 
   5   9   8      257.95      198.05      3.87 o 
   6   9   8       10.01       12.89      4.23 o 
   7   9   8      136.88      157.69      6.44 o 
   8   9   8       50.25       42.53      5.06 o 
   9   9   8      154.61      165.34      7.35 o 
  10   9   8        4.77        8.92      4.99 o 
  11   9   8        0.90        0.72      4.70 o 
  -8  10   8      138.68      135.14      6.64 o 
  -7  10   8       24.19       23.32      4.97 o 
  -6  10   8      131.25      139.17      4.49 o 
  -5  10   8      187.82      176.52      3.82 o 
  -4  10   8      213.98      208.67      8.74 o 
  -3  10   8       74.53       84.74      4.22 o 
  -2  10   8       58.12       59.11      2.75 o 
  -1  10   8      200.62      206.46      5.13 o 
   0  10   8      193.59      193.01      4.56 o 
   1  10   8      370.49      364.33      5.57 o 
   2  10   8      159.03      163.04      3.24 o 
   3  10   8       82.43      102.13      4.50 o 
   4  10   8        5.76        3.82      2.00 o 
   5  10   8       18.36       18.75      2.62 o 
   6  10   8       80.44       81.77      5.59 o 
   7  10   8      108.35      133.48      6.43 o 
   8  10   8        5.68        9.94      4.07 o 
   9  10   8        8.61       14.36      5.26 o 
  10  10   8       49.27       55.68      6.35 o 
  -7  11   8       18.43       17.84      4.22 o 
  -6  11   8       51.23       49.97      3.63 o 
  -5  11   8      251.31      232.34      8.13 o 
  -4  11   8        3.25        3.86      2.86 o 
  -3  11   8       87.76       86.59      3.67 o 
  -2  11   8        0.36        1.79      2.50 o 
  -1  11   8        0.04        3.60      4.10 o 
   0  11   8      381.15      414.32      9.21 o 
   1  11   8       52.40       51.54      5.14 o 
   2  11   8      202.72      210.39      4.64 o 
   3  11   8      221.87      223.18      4.80 o 
   4  11   8        0.03        0.17      2.52 o 
   5  11   8        0.08        0.02      2.50 o 
   6  11   8        0.18        2.51      4.03 o 
   7  11   8       28.40       21.40      4.29 o 
   8  11   8       11.25       16.92      5.14 o 
   9  11   8       43.19       40.56      5.64 o 
  10  11   8       32.42       50.00      5.41 o 
  -6  12   8       53.21       49.33      3.81 o 
  -5  12   8      155.24      176.53     15.01 o 
  -4  12   8        5.31        6.57      3.15 o 
  -3  12   8      289.25      295.28      5.56 o 
  -2  12   8       99.99       89.67      5.98 o 
  -1  12   8       53.73       42.35      5.01 o 
   0  12   8       36.90       36.00      4.99 o 
   1  12   8      134.17      107.15      5.97 o 
   2  12   8       80.21       74.67      5.62 o 
   3  12   8      291.66      326.73      7.18 o 
   4  12   8       14.60       13.21      3.00 o 
   5  12   8       58.40       71.18      3.76 o 
   6  12   8       50.10       40.05      5.13 o 
   7  12   8        0.09       -2.20      4.16 o 
   8  12   8        0.36       -2.11      4.90 o 
   9  12   8        4.63        4.13      4.54 o 
  -5  13   8       14.00       25.72      5.29 o 
  -4  13   8        2.20        2.27      4.42 o 
  -3  13   8      210.84      222.42      8.43 o 
  -2  13   8      265.20      303.63      8.98 o 
  -1  13   8       43.12       45.73      5.63 o 
   0  13   8      322.90      316.64      9.16 o 
   1  13   8        6.40        3.15      4.78 o 
   2  13   8       58.88       43.42      5.48 o 
   3  13   8        0.03        0.51      2.62 o 
   4  13   8       26.92       12.00      3.24 o 
   5  13   8       11.54       11.79      3.10 o 
   6  13   8       52.14       53.56      5.75 o 
   7  13   8        0.12        0.55      4.11 o 
   8  13   8        6.63        8.50      5.28 o 
  -3  14   8       60.50       81.64      6.40 o 
  -2  14   8        0.17        1.37      4.18 o 
  -1  14   8        3.28        1.70      4.54 o 
   0  14   8       81.54       84.91      6.78 o 
   1  14   8       43.14       53.86      5.97 o 
   2  14   8      116.18      111.22      6.96 o 
   3  14   8      113.36      102.03      6.75 o 
   4  14   8        2.39        1.51      3.36 o 
   5  14   8       19.18       23.68      5.35 o 
   6  14   8       14.56       21.26      5.65 o 
   0  15   8        0.05       -0.35      4.43 o 
   1  15   8        5.68       14.50      5.61 o 
   2  15   8      106.17      104.46      7.35 o 
   3  15   8       32.44       32.02      5.33 o 
  -2  -6   9        1.92        0.40      5.00 o 
  -1  -6   9       13.30       15.30      6.01 o 
   0  -6   9       14.55       13.84      5.79 o 
   1  -6   9      107.96      124.14      7.04 o 
   2  -6   9       28.43       25.35      6.50 o 
  -5  -5   9       11.60        9.86      4.53 o 
  -4  -5   9       13.84       24.92      5.42 o 
  -3  -5   9        1.65       -0.20      5.24 o 
  -2  -5   9       28.91       31.30      5.18 o 
  -1  -5   9       52.95       55.32      5.96 o 
   0  -5   9      113.85      109.21      6.34 o 
   1  -5   9        3.37        0.76      4.64 o 
   2  -5   9       44.81       57.33      6.09 o 
   3  -5   9       12.68       17.17      4.74 o 
   4  -5   9      395.12      422.60     10.02 o 
   5  -5   9       11.11       19.42      5.84 o 
  -6  -4   9        7.08       14.36      5.15 o 
  -5  -4   9        0.00        1.52      4.42 o 
  -4  -4   9       12.18       13.47      5.10 o 
  -3  -4   9        8.31        8.76      4.44 o 
  -2  -4   9       33.51       31.74      5.14 o 
  -1  -4   9      180.85      179.65      6.88 o 
   0  -4   9        8.35        7.51      4.87 o 
   1  -4   9       20.51       20.60      4.52 o 
   2  -4   9       32.32       27.15      4.77 o 
   3  -4   9      147.97      152.14      6.98 o 
   4  -4   9       33.89       31.43      5.23 o 
   5  -4   9        9.65        4.53      4.86 o 
   6  -4   9      161.85      170.73      6.86 o 
   7  -4   9      272.58      304.40      8.67 o 
  -7  -3   9       61.65       56.42      5.70 o 
  -6  -3   9       20.00       20.39      3.29 o 
  -5  -3   9       51.54       49.31      5.23 o 
  -4  -3   9      279.82      287.74      7.84 o 
  -3  -3   9       12.75       11.77      4.36 o 
  -2  -3   9       39.90       39.25      5.28 o 
  -1  -3   9       29.94       33.59      4.84 o 
   0  -3   9        0.70        1.36      4.57 o 
   1  -3   9      181.36      184.09      6.46 o 
   2  -3   9      637.64      619.40     10.37 o 
   3  -3   9      138.39      118.74      5.84 o 
   4  -3   9       89.90       68.71      5.69 o 
   5  -3   9      129.34      130.87      6.51 o 
   6  -3   9       30.51       29.62      4.61 o 
   7  -3   9        1.77        2.09      4.28 o 
   8  -3   9      100.60      105.32      6.06 o 
  -8  -2   9        1.82       -1.92      4.33 o 
  -7  -2   9        0.01       -0.55      4.70 o 
  -6  -2   9       44.61       40.34      3.56 o 
  -5  -2   9      155.28      151.30      8.34 o 
  -4  -2   9      129.71      145.21      4.63 o 
  -3  -2   9      165.00      169.32      6.29 o 
  -2  -2   9      944.66      925.82     11.75 o 
  -1  -2   9      792.72      794.53     11.22 o 
   0  -2   9      111.45      116.81      5.75 o 
   1  -2   9      228.85      230.02      6.77 o 
   2  -2   9        8.78       12.79      3.87 o 
   3  -2   9       59.28       53.37      4.80 o 
   4  -2   9      187.56      199.49      6.91 o 
   5  -2   9       31.53       33.69      5.05 o 
   6  -2   9      140.09      130.76      6.03 o 
   7  -2   9        2.74        1.40      4.64 o 
   8  -2   9       69.01       64.65      5.57 o 
   9  -2   9       15.09       12.95      4.49 o 
  -9  -1   9       11.62       17.39      5.04 o 
  -8  -1   9       10.08       15.05      5.11 o 
  -7  -1   9       64.24       72.56      5.72 o 
  -6  -1   9       17.84       18.30      3.25 o 
  -5  -1   9       75.43       66.53      5.30 o 
  -4  -1   9        0.19        0.58      2.19 o 
  -3  -1   9      285.35      280.50      4.17 o 
  -2  -1   9       47.25       51.56      4.43 o 
  -1  -1   9      317.63      324.77      7.43 o 
   0  -1   9        0.41        6.20      3.73 o 
   1  -1   9     2264.05     2212.77     16.93 o 
   2  -1   9      823.32      748.63     10.61 o 
   3  -1   9        2.30        0.81      3.89 o 
   4  -1   9       35.74       40.85      4.73 o 
   5  -1   9       94.07       76.24      5.17 o 
   6  -1   9      271.24      261.95      7.61 o 
   7  -1   9        3.85        0.36      4.42 o 
   8  -1   9        0.26       -3.66      4.64 o 
   9  -1   9        2.21       -1.51      4.03 o 
  -9   0   9       12.38       11.14      4.88 o 
  -8   0   9        5.07        5.82      4.12 o 
  -7   0   9        0.02       -1.67      4.41 o 
  -6   0   9        0.28        0.68      3.05 o 
  -5   0   9       84.70       92.81      5.98 o 
  -4   0   9       88.76       98.30      3.82 o 
  -3   0   9       24.36       23.70      2.16 o 
  -2   0   9       22.40       23.69      2.17 o 
  -1   0   9      627.42      600.84     16.95 o 
   0   0   9      135.21      132.57      4.62 o 
   1   0   9      126.44      126.46      3.97 o 
   2   0   9      343.78      371.38     11.12 o 
   3   0   9        3.73        9.35      5.79 o 
   4   0   9     1400.95     1360.06     11.43 o 
   5   0   9       23.24       23.07      3.02 o 
   6   0   9        1.68       -0.03      3.89 o 
   7   0   9       26.73       28.32      4.54 o 
   8   0   9       40.76       46.12      4.86 o 
   9   0   9      107.62      114.97      6.30 o 
  10   0   9        6.30        4.84      4.47 o 
  -9   1   9       67.59       65.96      5.98 o 
  -8   1   9       14.91       11.15      4.29 o 
  -7   1   9      122.28      133.92      6.35 o 
  -6   1   9       10.56       12.20      3.02 o 
  -5   1   9       55.32       51.10      3.48 o 
  -4   1   9        8.93       11.48      2.73 o 
  -3   1   9       75.28       85.96      2.56 o 
  -2   1   9       13.05       15.23      1.96 o 
  -1   1   9      314.52      320.06      5.07 o 
   0   1   9       64.63       62.87      3.11 o 
   1   1   9      776.78      756.94      8.18 o 
   2   1   9     1458.61     1435.01     47.07 o 
   3   1   9        2.86        1.61      3.59 o 
   4   1   9      242.85      231.25      6.54 o 
   5   1   9      299.87      321.02      5.16 o 
   6   1   9        4.17        1.96      4.23 o 
   7   1   9       97.28       95.88      5.52 o 
   8   1   9       24.85       15.74      4.83 o 
   9   1   9       30.42       25.92      4.62 o 
  10   1   9        1.26        5.16      4.35 o 
 -10   2   9       39.75       37.16      5.47 o 
  -9   2   9       36.46       42.38      5.52 o 
  -8   2   9       26.71       27.27      5.64 o 
  -7   2   9        2.32        0.44      2.39 o 
  -6   2   9       29.79       36.15      2.55 o 
  -5   2   9        0.17       -0.39      2.87 o 
  -4   2   9       23.61       27.18      3.00 o 
  -3   2   9      153.18      154.09      3.85 o 
  -2   2   9       83.46       77.87      2.36 o 
  -1   2   9      998.63     1015.30     12.05 o 
   0   2   9       45.15       49.66      2.88 o 
   1   2   9      182.06      187.60      4.00 o 
   2   2   9      159.32      164.04      3.88 o 
   3   2   9       55.62       54.37      3.11 o 
   4   2   9      720.36      692.06     30.28 o 
   5   2   9     1092.53     1053.24     13.76 o 
   6   2   9      134.06      135.70      5.92 o 
   7   2   9      246.95      242.86      7.44 o 
   8   2   9       36.91       34.83      4.61 o 
   9   2   9       91.72       90.82      5.94 o 
  10   2   9       13.58        8.98      4.14 o 
  11   2   9       13.52        3.47      4.66 o 
 -10   3   9        2.38        0.70      2.86 o 
  -9   3   9       18.59       14.52      2.83 o 
  -8   3   9       32.64       24.96      3.36 o 
  -7   3   9        6.16       10.37      3.05 o 
  -6   3   9      322.07      340.47      4.54 o 
  -5   3   9      103.37      104.55      3.10 o 
  -4   3   9      270.77      265.35      4.83 o 
  -3   3   9       19.90       20.54      2.84 o 
  -2   3   9        3.96        3.11      1.79 o 
  -1   3   9      505.29      486.50     10.52 o 
   0   3   9      551.63      534.73      5.60 o 
   1   3   9       61.40       62.36      2.85 o 
   2   3   9      254.53      246.13      4.35 o 
   3   3   9      147.81      134.46      3.63 o 
   4   3   9       78.51       76.73      3.29 o 
   5   3   9        0.10        0.62      2.56 o 
   6   3   9       11.78        7.14      4.48 o 
   7   3   9      410.45      416.28      8.85 o 
   8   3   9      150.13      156.74      6.66 o 
   9   3   9      171.70      180.86      7.23 o 
  10   3   9       50.44       59.43      5.66 o 
  11   3   9        3.28        4.05      4.95 o 
 -10   4   9       57.34       52.92      9.84 o 
  -9   4   9        5.98        0.73      3.00 o 
  -8   4   9       48.70       44.38      3.49 o 
  -7   4   9      140.41      127.64      4.27 o 
  -6   4   9      440.04      476.82      7.93 o 
  -5   4   9      109.50       91.59      2.98 o 
  -4   4   9      311.28      353.91      6.40 o 
  -3   4   9      353.85      337.93      8.91 o 
  -2   4   9       15.62       11.30      3.80 o 
  -1   4   9      690.29      725.71      8.02 o 
   0   4   9       34.55       27.49      2.40 o 
   1   4   9       62.49       61.16      2.74 o 
   2   4   9     1527.32     1502.37      9.08 o 
   3   4   9      779.28      770.63      6.68 o 
   4   4   9      235.69      234.35      4.30 o 
   5   4   9        7.71        5.32      2.43 o 
   6   4   9       27.26       13.36      4.20 o 
   7   4   9      114.02       99.56      5.41 o 
   8   4   9        0.19       -0.66      3.99 o 
   9   4   9      106.70       92.78      5.78 o 
  10   4   9       24.60       24.98      5.06 o 
  11   4   9       28.87       38.51      5.63 o 
 -10   5   9       41.53       44.88      3.55 o 
  -9   5   9        1.64       -1.71      3.13 o 
  -8   5   9       39.10       39.91      3.27 o 
  -7   5   9       15.13       15.34      2.93 o 
  -6   5   9       75.75       67.44      2.88 o 
  -5   5   9      352.62      343.58      6.66 o 
  -4   5   9       84.71       92.01      2.94 o 
  -3   5   9     2950.47     3067.30     18.94 o 
  -2   5   9      175.83      186.81      6.12 o 
  -1   5   9      753.47      765.12      9.70 o 
   0   5   9      252.53      235.84      4.24 o 
   1   5   9        0.03       -1.02      2.15 o 
   2   5   9        0.00        0.01      2.35 o 
   3   5   9        1.05       -2.31      2.37 o 
   4   5   9      153.22      142.51      3.54 o 
   5   5   9      234.70      246.84      4.71 o 
   6   5   9       17.80        9.81      3.71 o 
   7   5   9       71.77       80.92      5.25 o 
   8   5   9        0.44       -0.11      3.96 o 
   9   5   9       13.03        9.33      4.30 o 
  10   5   9      127.43      125.42      6.20 o 
  11   5   9       27.81       18.77      4.46 o 
 -10   6   9       47.53       53.59      4.14 o 
  -9   6   9        4.19        2.05      2.93 o 
  -8   6   9      146.20      150.70      4.64 o 
  -7   6   9       14.24       10.22      2.83 o 
  -6   6   9        0.08       -0.85      2.23 o 
  -5   6   9        3.58        4.03      2.17 o 
  -4   6   9        6.98        4.21      2.63 o 
  -3   6   9      145.61      134.51      3.84 o 
  -2   6   9      955.74      981.61     11.14 o 
  -1   6   9     1351.02     1389.81     12.78 o 
   0   6   9     4269.26     4175.95     19.57 o 
   1   6   9       46.22       51.68      2.68 o 
   2   6   9      392.08      368.87      5.73 o 
   3   6   9      116.41      110.45      7.62 o 
   4   6   9       11.89       14.03      2.31 o 
   5   6   9      116.65      116.48      3.29 o 
   6   6   9        1.18        0.10      4.00 o 
   7   6   9       61.78       59.29      5.10 o 
   8   6   9        0.03       -0.74      3.88 o 
   9   6   9        3.55       -0.31      4.50 o 
  10   6   9        3.28       -1.27      4.89 o 
  11   6   9        3.65       10.76      5.16 o 
  -9   7   9       19.99       14.68      3.16 o 
  -8   7   9        7.30        7.09      2.88 o 
  -7   7   9      136.38      132.58      4.28 o 
  -6   7   9        3.12        4.42      2.73 o 
  -5   7   9      254.84      270.73      9.05 o 
  -4   7   9      205.41      182.77      4.23 o 
  -3   7   9        1.48        2.75      2.51 o 
  -2   7   9       92.11       93.69      5.26 o 
  -1   7   9        3.71       -0.19      4.24 o 
   0   7   9      273.93      257.53      3.93 o 
   1   7   9       10.38       14.14      2.34 o 
   2   7   9     2475.96     2357.38     26.90 o 
   3   7   9     3112.36     3183.05     42.46 o 
   4   7   9       15.64       18.87      2.56 o 
   5   7   9      119.93      109.42      8.89 o 
   6   7   9        2.47        1.69      4.09 o 
   7   7   9       10.54        9.73      4.23 o 
   8   7   9        2.00        0.15      4.17 o 
   9   7   9        5.32        1.37      3.99 o 
  10   7   9       21.13       21.73      4.93 o 
  11   7   9       24.06       22.65      5.53 o 
  -9   8   9       70.06       71.55      5.64 o 
  -8   8   9      149.01      137.34      6.42 o 
  -7   8   9       46.30       46.60      5.26 o 
  -6   8   9       58.19       40.44      3.35 o 
  -5   8   9      212.84      199.33      4.53 o 
  -4   8   9      229.54      206.51      7.13 o 
  -3   8   9        4.42        3.38      2.81 o 
  -2   8   9      530.04      565.73      9.04 o 
  -1   8   9        5.40        0.23      4.32 o 
   0   8   9      130.59      112.88      5.27 o 
   1   8   9      308.16      265.04      4.24 o 
   2   8   9      553.06      564.78      5.86 o 
   3   8   9        3.88        5.23      3.20 o 
   4   8   9      246.35      248.74      4.53 o 
   5   8   9      857.84      704.17     95.88 o 
   6   8   9      633.22      678.81     10.77 o 
   7   8   9       32.13       34.31      4.97 o 
   8   8   9       14.16       15.32      4.38 o 
   9   8   9       71.58       61.35      5.49 o 
  10   8   9        8.95        6.40      5.05 o 
  11   8   9        3.92        5.06      4.87 o 
  -8   9   9      225.96      220.73      8.05 o 
  -7   9   9        5.45        8.03      4.47 o 
  -6   9   9      245.04      263.29      7.87 o 
  -5   9   9       39.28       31.27      3.37 o 
  -4   9   9        5.21        3.45      2.86 o 
  -3   9   9       43.77       32.00      2.48 o 
  -2   9   9      163.36      155.93      3.45 o 
  -1   9   9       35.42       32.30      3.20 o 
   0   9   9      335.72      315.76      5.36 o 
   1   9   9        2.08        2.27      2.83 o 
   2   9   9       39.80       35.92      2.39 o 
   3   9   9       23.43       23.54      2.70 o 
   4   9   9      298.90      270.29      4.74 o 
   5   9   9      216.93      182.44     26.01 o 
   6   9   9        4.73        9.37      4.17 o 
   7   9   9      228.77      277.83      8.17 o 
   8   9   9       33.12       40.03      5.53 o 
   9   9   9      147.85      144.27      7.21 o 
  10   9   9       10.88       12.81      4.65 o 
  -8  10   9        7.02        6.73      4.41 o 
  -7  10   9      221.52      218.04      7.90 o 
  -6  10   9       50.79       56.50      7.81 o 
  -5  10   9      636.79      614.33     13.69 o 
  -4  10   9        2.20        4.90      2.38 o 
  -3  10   9      222.50      207.67      6.64 o 
  -2  10   9       52.27       38.39      2.47 o 
  -1  10   9        4.04        0.96      2.90 o 
   0  10   9        5.35        8.68      3.13 o 
   1  10   9      196.70      207.14      5.03 o 
   2  10   9      194.28      188.66      3.52 o 
   3  10   9        8.19        9.76      2.18 o 
   4  10   9       21.75       28.19      2.32 o 
   5  10   9       10.17        8.64      1.99 o 
   6  10   9       21.78       27.02      4.65 o 
   7  10   9      133.01      130.11      6.32 o 
   8  10   9      212.37      219.75      8.02 o 
   9  10   9        4.07        5.97      5.35 o 
  10  10   9       42.12       65.46      6.06 o 
  -7  11   9       46.11       50.54      5.65 o 
  -6  11   9        8.57        8.83      3.22 o 
  -5  11   9      152.18      156.48      6.86 o 
  -4  11   9       90.93       89.75      6.73 o 
  -3  11   9      168.06      154.55      3.67 o 
  -2  11   9      427.15      413.50      6.55 o 
  -1  11   9        1.84        3.48      2.82 o 
   0  11   9      228.93      204.85      9.17 o 
   1  11   9       17.69       22.84      3.43 o 
   2  11   9      141.81      123.83      4.18 o 
   3  11   9       65.76       72.15      3.01 o 
   4  11   9       10.29       13.28      2.91 o 
   5  11   9        4.69        5.17      2.71 o 
   6  11   9        1.30        2.25      4.21 o 
   7  11   9       20.37       26.61      4.87 o 
   8  11   9       40.90       45.50      5.59 o 
   9  11   9        8.15        4.29      5.36 o 
  -6  12   9        0.04        3.00      3.08 o 
  -5  12   9       39.81       38.91      3.85 o 
  -4  12   9       90.27      100.31      4.27 o 
  -3  12   9      104.38      116.83      4.43 o 
  -2  12   9      263.85      294.36      6.77 o 
  -1  12   9        1.06       -1.76      4.70 o 
   0  12   9      302.49      288.85      8.47 o 
   1  12   9      358.67      348.50      9.12 o 
   2  12   9       73.07       75.47      5.45 o 
   3  12   9        1.00       -1.00      2.92 o 
   4  12   9        9.89        3.46      2.86 o 
   5  12   9       59.93       54.17      6.13 o 
   6  12   9       19.02       18.68      4.44 o 
   7  12   9        6.90        6.27      4.49 o 
   8  12   9        3.02        1.98      4.15 o 
  -5  13   9        2.08        4.15      3.43 o 
  -4  13   9        3.19        7.30      3.10 o 
  -3  13   9       13.24       15.33      5.32 o 
  -2  13   9      274.61      283.44      9.07 o 
  -1  13   9       11.87       17.36      5.40 o 
   0  13   9      196.85      225.32      8.11 o 
   1  13   9      149.11      164.50      7.36 o 
   2  13   9       24.40       20.45      4.69 o 
   3  13   9       79.46       75.09      5.93 o 
   4  13   9      239.39      245.84      9.92 o 
   5  13   9       69.89       78.22      5.58 o 
   6  13   9        0.12       -1.26      4.37 o 
   7  13   9       25.26       21.85      4.92 o 
  -3  14   9        1.97        4.00      5.09 o 
  -2  14   9        0.78        2.98      5.21 o 
  -1  14   9       20.95       19.14      4.80 o 
   0  14   9       36.68       42.26      5.68 o 
   1  14   9      160.96      163.48      7.49 o 
   2  14   9        0.66       -2.57      5.01 o 
   3  14   9      211.98      244.02      8.65 o 
   4  14   9       48.20       59.49      6.05 o 
   5  14   9        4.51        5.61      4.77 o 
   6  14   9        3.75        5.70      4.78 o 
   0  15   9        1.28       -0.80      5.22 o 
   1  15   9        0.85        3.60      4.89 o 
   2  15   9       50.88       63.49      6.37 o 
  -2  -5  10        0.02        9.07      5.71 o 
  -1  -5  10      105.83      108.74      6.74 o 
   0  -5  10        3.63        2.68      4.69 o 
   1  -5  10       13.93       16.04      5.34 o 
   2  -5  10       65.01       64.62      6.90 o 
  -4  -4  10       17.67       20.86      5.56 o 
  -3  -4  10       12.08        5.63      5.17 o 
  -2  -4  10       51.05       52.51      6.30 o 
  -1  -4  10       17.05       19.63      5.19 o 
   0  -4  10       30.15       28.58      5.56 o 
   1  -4  10       32.28       36.84      5.92 o 
   2  -4  10      341.32      347.88      9.65 o 
   3  -4  10       47.87       48.01      5.76 o 
   4  -4  10       65.19       70.96      6.31 o 
   5  -4  10       95.97      105.49      6.94 o 
  -6  -3  10       65.14       66.87      6.25 o 
  -5  -3  10      345.44      376.64     10.38 o 
  -4  -3  10       53.23       49.93      3.90 o 
  -3  -3  10       95.24       86.23      6.16 o 
  -2  -3  10        2.98        0.89      4.50 o 
  -1  -3  10       13.18       18.43      4.78 o 
   0  -3  10       25.62       25.47      5.17 o 
   1  -3  10       15.85       19.80      5.14 o 
   2  -3  10      143.15      149.59      7.03 o 
   3  -3  10        3.67        5.35      4.15 o 
   4  -3  10      419.76      425.43      9.87 o 
   5  -3  10      115.02      117.98      6.51 o 
   6  -3  10        0.10        1.48      4.90 o 
  -7  -2  10       14.39       12.12      4.21 o 
  -6  -2  10        1.39       -0.76      2.91 o 
  -5  -2  10        8.55       10.87      3.01 o 
  -4  -2  10       17.68       19.06      3.68 o 
  -3  -2  10      431.55      472.17     23.78 o 
  -2  -2  10      351.35      341.66      8.18 o 
  -1  -2  10        0.69        3.68      4.56 o 
   0  -2  10       12.16       12.22      4.48 o 
   1  -2  10       40.34       35.31      4.84 o 
   2  -2  10      110.21      119.70      5.83 o 
   3  -2  10        6.57        5.73      4.77 o 
   4  -2  10       20.03       20.47      4.61 o 
   5  -2  10       65.53       63.85      5.33 o 
   6  -2  10       89.69       84.38      6.33 o 
   7  -2  10       91.30       97.17      6.26 o 
  -7  -1  10        0.73        2.34      4.86 o 
  -6  -1  10       39.97       59.69      5.34 o 
  -5  -1  10       14.47       10.44      3.27 o 
  -4  -1  10        5.08        6.05      2.84 o 
  -3  -1  10       47.81       50.06      3.64 o 
  -2  -1  10        9.40       10.92      6.50 o 
  -1  -1  10       97.12       97.57      9.90 o 
   0  -1  10      148.59      142.70      4.51 o 
   1  -1  10       10.99       12.23      4.17 o 
   2  -1  10       36.46       46.11      5.04 o 
   3  -1  10        1.91        1.78      4.38 o 
   4  -1  10        3.71        1.10      4.06 o 
   5  -1  10      477.60      476.46      9.65 o 
   6  -1  10        6.46        2.84      4.94 o 
   7  -1  10       82.06       78.45      5.77 o 
   8  -1  10        1.99        3.02      4.72 o 
  -8   0  10       11.16       10.71      4.81 o 
  -7   0  10       75.21       71.55      5.52 o 
  -6   0  10       14.28       16.20      3.27 o 
  -5   0  10      234.94      243.02      5.44 o 
  -4   0  10      108.74      122.12      4.15 o 
  -3   0  10       84.30       91.09      3.00 o 
  -2   0  10       46.92       51.53      4.90 o 
  -1   0  10       23.03       25.68      3.14 o 
   0   0  10      618.78      621.38     15.10 o 
   1   0  10       41.57       35.95      4.33 o 
   2   0  10      204.41      203.67      4.87 o 
   3   0  10        6.40        1.67      3.16 o 
   4   0  10        9.07       12.09      2.94 o 
   5   0  10      100.72       99.75      3.91 o 
   6   0  10        4.93       -2.01      4.59 o 
   7   0  10       97.39       82.57      5.65 o 
   8   0  10      109.41      119.81      6.56 o 
   9   0  10        3.69        2.10      4.87 o 
  -8   1  10       30.86       38.22      4.96 o 
  -7   1  10       17.98       19.88      4.83 o 
  -6   1  10       21.57       15.47      4.13 o 
  -5   1  10      147.06      142.63      4.43 o 
  -4   1  10       27.17       17.18      3.01 o 
  -3   1  10       72.06       75.22      3.48 o 
  -2   1  10      320.94      304.15      5.63 o 
  -1   1  10        4.13        3.39      2.07 o 
   0   1  10       21.12       24.13      3.24 o 
   1   1  10        0.48        2.58      2.93 o 
   2   1  10      351.21      371.59     19.68 o 
   3   1  10      325.76      330.82     10.13 o 
   4   1  10       27.93       28.55      3.27 o 
   5   1  10      126.67      120.78      4.13 o 
   6   1  10      118.17      108.51      5.64 o 
   7   1  10       54.03       49.33      5.03 o 
   8   1  10       23.35       21.34      4.52 o 
   9   1  10       93.67      109.85      6.43 o 
  10   1  10       42.20       45.79      5.58 o 
  -9   2  10       12.04       14.49      5.59 o 
  -8   2  10      102.17      110.14      6.50 o 
  -7   2  10      156.62      141.26      6.38 o 
  -6   2  10        3.14        1.62      2.91 o 
  -5   2  10       15.75       22.15      3.00 o 
  -4   2  10       50.73       47.00      3.49 o 
  -3   2  10      115.57      115.50      3.84 o 
  -2   2  10      184.90      182.81      4.19 o 
  -1   2  10      129.18      142.39      3.89 o 
   0   2  10      194.52      192.91      7.64 o 
   1   2  10       19.31       22.12      3.47 o 
   2   2  10        0.13        0.05      2.86 o 
   3   2  10       12.29       18.14      3.06 o 
   4   2  10      135.70      132.97      3.95 o 
   5   2  10      377.10      368.38      5.53 o 
   6   2  10        3.71       -0.62      4.40 o 
   7   2  10      249.07      243.81      7.67 o 
   8   2  10       31.15       31.10      4.69 o 
   9   2  10       22.87       18.93      5.16 o 
  10   2  10        4.27        4.97      4.98 o 
  -9   3  10       70.29       72.37      6.04 o 
  -8   3  10       24.18       20.12      2.87 o 
  -7   3  10       56.96       62.14      3.66 o 
  -6   3  10       87.86       98.51      3.99 o 
  -5   3  10      304.52      327.15      5.66 o 
  -4   3  10        0.91        0.24      2.80 o 
  -3   3  10        0.12       -1.78      2.81 o 
  -2   3  10       27.35       21.73      2.86 o 
  -1   3  10      160.56      154.84      6.69 o 
   0   3  10      401.15      392.99      5.28 o 
   1   3  10       38.29       43.54      3.10 o 
   2   3  10      131.40      134.26      3.83 o 
   3   3  10        4.76       11.11      2.75 o 
   4   3  10        3.19        3.21      2.80 o 
   5   3  10        3.30        2.73      2.79 o 
   6   3  10      183.44      178.78      6.59 o 
   7   3  10      234.17      246.43      7.51 o 
   8   3  10      115.40      125.15      6.49 o 
   9   3  10      154.40      142.54      7.10 o 
  10   3  10      148.40      164.67      7.37 o 
  -9   4  10        0.12       -1.90      3.01 o 
  -8   4  10      118.75      129.96      4.69 o 
  -7   4  10       23.66       17.83      3.43 o 
  -6   4  10       27.45       34.21      2.63 o 
  -5   4  10       65.45       70.74      3.64 o 
  -4   4  10       56.86       50.45      3.51 o 
  -3   4  10      405.55      439.27      6.01 o 
  -2   4  10       70.56       68.83      4.89 o 
  -1   4  10      102.91       95.21      3.22 o 
   0   4  10        0.57       -0.06      2.47 o 
   1   4  10        7.67        5.68      2.40 o 
   2   4  10      286.42      277.02      4.75 o 
   3   4  10      533.98      532.95      9.17 o 
   4   4  10        0.04       -0.50      2.56 o 
   5   4  10       93.37       91.22      4.85 o 
   6   4  10      206.95      183.21      6.68 o 
   7   4  10       11.74        5.67      4.21 o 
   8   4  10        1.39        4.73      4.82 o 
   9   4  10      155.29      142.99      7.28 o 
  10   4  10       85.88       93.31      6.01 o 
  11   4  10       14.20       23.41      5.58 o 
  -9   5  10       14.21        8.67      3.24 o 
  -8   5  10      106.41      106.79      4.34 o 
  -7   5  10       30.30       28.79      3.66 o 
  -6   5  10       45.26       41.40      2.78 o 
  -5   5  10        2.33        2.92      2.39 o 
  -4   5  10      341.61      313.06      6.42 o 
  -3   5  10       19.82       19.63      4.44 o 
  -2   5  10      386.87      393.99      8.29 o 
  -1   5  10       19.88       14.57      4.41 o 
   0   5  10      442.55      423.28      8.91 o 
   1   5  10       55.87       46.82      7.29 o 
   2   5  10       65.14       55.70      3.04 o 
   3   5  10       43.13       47.72      2.98 o 
   4   5  10       88.65       88.55      3.31 o 
   5   5  10      246.34      217.68     16.77 o 
   6   5  10       14.00       11.30      4.37 o 
   7   5  10       31.12       28.85      4.69 o 
   8   5  10       11.87       12.58      4.86 o 
   9   5  10      124.17      122.03      6.49 o 
  10   5  10        0.09        1.75      4.90 o 
  11   5  10       24.18       22.16      4.89 o 
  -9   6  10       12.87       11.43      3.15 o 
  -8   6  10       28.15       27.54      3.33 o 
  -7   6  10       76.74       78.75      3.93 o 
  -6   6  10        9.07       13.21      2.43 o 
  -5   6  10       84.88      101.93      4.52 o 
  -4   6  10       36.91       40.44      8.58 o 
  -3   6  10      445.62      472.48      8.83 o 
  -2   6  10      486.25      513.34      9.04 o 
  -1   6  10      114.25      103.11      5.73 o 
   0   6  10       68.26       57.06      5.03 o 
   1   6  10       88.08       86.43      3.26 o 
   2   6  10       26.72       21.77      3.40 o 
   3   6  10      126.18      130.66      3.69 o 
   4   6  10       11.78        5.91      2.57 o 
   5   6  10       76.83       58.37      7.89 o 
   6   6  10        0.61       -1.70      3.98 o 
   7   6  10      142.63      148.87      6.16 o 
   8   6  10       34.58       34.96      4.49 o 
   9   6  10        0.06        0.35      4.46 o 
  10   6  10        0.30        1.18      3.99 o 
  11   6  10        8.48       15.40      4.81 o 
  -9   7  10        0.35       -1.28      2.94 o 
  -8   7  10        1.20       -1.80      3.11 o 
  -7   7  10       82.82       74.77      5.22 o 
  -6   7  10        0.16        0.76      2.68 o 
  -5   7  10      279.50      286.01     10.87 o 
  -4   7  10      104.71       99.53      3.87 o 
  -3   7  10      107.86      108.61      5.62 o 
  -2   7  10       19.49       24.07      4.80 o 
  -1   7  10       47.43       65.42      5.39 o 
   0   7  10     2494.43     2530.80     17.58 o 
   1   7  10      484.38      508.94      8.32 o 
   2   7  10      476.24      492.46      7.34 o 
   3   7  10      196.89      201.18      4.22 o 
   4   7  10       12.90        9.59      2.43 o 
   5   7  10       26.81       23.00      2.45 o 
   6   7  10       12.25        9.99      4.46 o 
   7   7  10        9.70       11.25      4.42 o 
   8   7  10       44.99       39.01      5.34 o 
   9   7  10       13.23       10.67      4.26 o 
  10   7  10       26.67       30.81      5.22 o 
  11   7  10       23.84       26.20      5.18 o 
  -8   8  10       27.71       34.71      5.43 o 
  -7   8  10        4.53        0.79      3.84 o 
  -6   8  10        2.06        2.86      2.90 o 
  -5   8  10      245.39      253.26      5.24 o 
  -4   8  10      233.29      217.49      4.91 o 
  -3   8  10        2.50        0.09      3.91 o 
  -2   8  10      593.41      585.75      9.56 o 
  -1   8  10       11.45       13.26      4.18 o 
   0   8  10       92.59       95.35      5.49 o 
   1   8  10       94.63       90.70      3.28 o 
   2   8  10      114.53      124.32      3.64 o 
   3   8  10     1210.51     1270.60     17.11 o 
   4   8  10       87.77       98.44      3.53 o 
   5   8  10      306.06      262.75     49.90 o 
   6   8  10      109.66      135.02      6.12 o 
   7   8  10       80.24       69.70      5.23 o 
   8   8  10       15.37       16.39      4.83 o 
   9   8  10       12.81       13.52      4.52 o 
  10   8  10       12.06       11.84      4.55 o 
  -8   9  10       13.64       12.94      4.50 o 
  -7   9  10      203.38      206.81      7.94 o 
  -6   9  10       21.53       16.85      3.22 o 
  -5   9  10        6.80        9.53      3.06 o 
  -4   9  10        6.04        5.38      3.11 o 
  -3   9  10      196.48      193.67      4.52 o 
  -2   9  10      254.75      265.84      6.93 o 
  -1   9  10      108.35      103.13      5.49 o 
   0   9  10      656.97      634.03      9.67 o 
   1   9  10       99.33       82.07      5.14 o 
   2   9  10      179.80      174.00      4.11 o 
   3   9  10      154.52      156.94      4.10 o 
   4   9  10      388.42      354.05      5.38 o 
   5   9  10        1.02        2.91      2.49 o 
   6   9  10      215.84      250.70      7.72 o 
   7   9  10       36.57       48.08      5.15 o 
   8   9  10      210.98      233.30      8.36 o 
   9   9  10       19.26       27.00      5.79 o 
  10   9  10        3.77        5.38      5.62 o 
  -7  10  10      115.12      113.55      6.53 o 
  -6  10  10       28.71       23.11      3.46 o 
  -5  10  10        7.95        9.32      3.96 o 
  -4  10  10       36.76       33.27      3.52 o 
  -3  10  10       13.36       12.95      3.04 o 
  -2  10  10        4.11        1.31      3.08 o 
  -1  10  10        7.24        8.03      3.03 o 
   0  10  10      120.17      114.89      4.13 o 
   1  10  10      159.38      177.06      4.62 o 
   2  10  10       59.71       52.27      3.58 o 
   3  10  10      125.15      111.55      3.69 o 
   4  10  10       29.69       23.33      3.03 o 
   5  10  10        9.84        5.93      2.55 o 
   6  10  10       27.14       20.25      4.38 o 
   7  10  10      253.87      223.24      7.97 o 
   8  10  10        5.81        8.73      5.00 o 
   9  10  10       42.82       45.13      5.77 o 
  -6  11  10        8.40       14.77      3.37 o 
  -5  11  10       71.75       68.24      3.85 o 
  -4  11  10      214.97      239.96      6.97 o 
  -3  11  10        2.35        2.39      2.60 o 
  -2  11  10        4.96        6.24      3.35 o 
  -1  11  10       13.40       13.48      3.15 o 
   0  11  10        1.08       -2.59      3.05 o 
   1  11  10       61.27       51.42      3.62 o 
   2  11  10        2.90       -0.09      3.17 o 
   3  11  10      382.36      371.22      4.85 o 
   4  11  10       61.16       77.47      3.01 o 
   5  11  10       26.89       21.84      2.41 o 
   6  11  10       41.33       46.23      5.09 o 
   7  11  10        3.98       -2.03      5.02 o 
   8  11  10       24.64       19.67      5.29 o 
   9  11  10        1.73       -2.22      5.40 o 
  -5  12  10        2.04        0.87      3.24 o 
  -4  12  10       14.72       12.48      2.76 o 
  -3  12  10        0.42        1.08      2.78 o 
  -2  12  10      390.55      429.33     14.09 o 
  -1  12  10      135.15      151.25      4.94 o 
   0  12  10       13.64       19.30      3.66 o 
   1  12  10       51.80       51.47      3.92 o 
   2  12  10        0.23       -1.80      3.16 o 
   3  12  10       47.58       47.32      3.76 o 
   4  12  10        3.40        1.40      2.93 o 
   5  12  10       33.45       32.89      4.72 o 
   6  12  10       79.07       82.87      5.68 o 
   7  12  10        0.76        1.96      4.35 o 
   8  12  10       70.11       69.95      6.30 o 
  -4  13  10       44.06       36.59      3.72 o 
  -3  13  10        4.65        7.63      3.43 o 
  -2  13  10        0.08       -1.94      4.91 o 
  -1  13  10       31.35       24.17      5.55 o 
   0  13  10       51.41       52.23      5.50 o 
   1  13  10      248.88      229.61      8.23 o 
   2  13  10       71.68       86.68      6.10 o 
   3  13  10       31.44       31.00      4.99 o 
   4  13  10       52.03       52.48      4.58 o 
   5  13  10       28.79       25.95      4.90 o 
   6  13  10        9.13        3.52      4.18 o 
   7  13  10        0.05       -2.42      4.94 o 
  -2  14  10       45.23       54.51      6.70 o 
  -1  14  10        1.61        6.39      5.10 o 
   0  14  10        0.22       -5.14      5.22 o 
   1  14  10       20.02       22.73      5.06 o 
   2  14  10        6.90        1.17      5.03 o 
   3  14  10      129.44      161.72      7.59 o 
   4  14  10      115.88      113.25      6.92 o 
   5  14  10       19.34       20.81      5.14 o 
  -3  -3  11      150.02      172.21     10.49 o 
  -2  -3  11        6.73        4.70      5.13 o 
  -1  -3  11      132.49      130.48      7.13 o 
   0  -3  11        0.12       -1.85      4.39 o 
   1  -3  11       18.64       17.80      4.73 o 
   2  -3  11      183.90      194.96      7.93 o 
   3  -3  11       14.29       20.65      5.31 o 
   4  -3  11       23.87       22.29      5.29 o 
  -5  -2  11        1.36       -0.64      6.04 o 
  -4  -2  11        5.56        7.16      5.26 o 
  -3  -2  11        5.64        7.34      3.59 o 
  -2  -2  11       28.78       25.39      3.63 o 
  -1  -2  11       53.00       45.14      3.71 o 
   0  -2  11       78.55       81.17      6.09 o 
   1  -2  11        0.22       -0.03      4.11 o 
   2  -2  11       72.66       67.05      5.38 o 
   3  -2  11        2.88        2.69      5.06 o 
   4  -2  11        4.72        6.60      4.97 o 
   5  -2  11       87.26       98.66      6.73 o 
   6  -2  11       10.26       12.58      4.79 o 
  -6  -1  11       41.46       39.42      8.55 o 
  -5  -1  11        4.73        5.70      3.01 o 
  -4  -1  11        2.75        2.89      4.89 o 
  -3  -1  11      239.82      246.52      6.69 o 
  -2  -1  11       25.59       29.14      4.04 o 
  -1  -1  11       45.87       58.07      5.17 o 
   0  -1  11      292.57      314.27      7.86 o 
   1  -1  11        0.32        2.06      2.98 o 
   2  -1  11       10.59        8.62      3.49 o 
   3  -1  11        6.72        5.19      3.34 o 
   4  -1  11        0.63        1.69      3.27 o 
   5  -1  11        5.56        2.99      3.25 o 
   6  -1  11       28.51       23.98      5.11 o 
   7  -1  11       52.56       49.15      5.16 o 
  -7   0  11       21.52       18.22      5.05 o 
  -6   0  11        5.41        6.75      3.62 o 
  -5   0  11       88.61       89.87      4.25 o 
  -4   0  11       50.41       44.37      5.68 o 
  -3   0  11       28.15       22.51      6.89 o 
  -2   0  11        0.01       -3.33      3.40 o 
  -1   0  11       73.34       66.55      3.92 o 
   0   0  11        0.53        5.44      3.18 o 
   1   0  11       11.17       11.75      3.51 o 
   2   0  11      491.95      518.67      7.12 o 
   3   0  11      290.88      319.37      5.94 o 
   4   0  11        4.60        1.60      3.17 o 
   5   0  11        0.27        1.68      2.79 o 
   6   0  11       18.25       14.58      5.28 o 
   7   0  11        6.95        6.14      4.79 o 
   8   0  11       12.10        2.66      5.14 o 
  -7   1  11        0.11        2.04      4.43 o 
  -6   1  11        0.28        1.56      3.27 o 
  -5   1  11      122.60      124.24      4.51 o 
  -4   1  11        1.16        0.48      3.10 o 
  -3   1  11      343.93      355.79     14.12 o 
  -2   1  11      280.57      290.78     13.33 o 
  -1   1  11        0.00        1.65      3.04 o 
   0   1  11       49.60       41.12      3.44 o 
   1   1  11       68.50       63.24      3.74 o 
   2   1  11        4.00        5.63      3.12 o 
   3   1  11       84.33       88.38      4.03 o 
   4   1  11       16.13       18.99      3.28 o 
   5   1  11      219.76      216.31      5.02 o 
   6   1  11      156.10      160.56      7.13 o 
   7   1  11       50.03       49.92      5.70 o 
   8   1  11        0.05       -2.76      5.04 o 
   9   1  11        1.19        2.95      4.26 o 
  -8   2  11        1.68        6.48      4.75 o 
  -7   2  11       56.51       59.84      5.68 o 
  -6   2  11       11.60        7.05      3.02 o 
  -5   2  11       47.77       57.57      3.65 o 
  -4   2  11        3.44       -0.84      3.11 o 
  -3   2  11        2.18       -0.75      3.05 o 
  -2   2  11      234.25      208.71      4.72 o 
  -1   2  11       32.79       38.43      4.59 o 
   0   2  11     1616.49     1594.73     10.78 o 
   1   2  11      142.32      139.69     11.87 o 
   2   2  11       16.23       11.08      3.29 o 
   3   2  11       58.19       57.47      3.81 o 
   4   2  11        1.49       -0.78      2.80 o 
   5   2  11      116.93      109.21     15.76 o 
   6   2  11       48.75       39.81      5.04 o 
   7   2  11        1.58       -1.31      4.65 o 
   8   2  11      108.69      106.78      6.55 o 
   9   2  11        3.86        8.98      4.84 o 
  -8   3  11       20.77       29.65      5.07 o 
  -7   3  11       45.10       36.51      4.97 o 
  -6   3  11        0.01       -3.49      3.49 o 
  -5   3  11       52.03       60.74      3.76 o 
  -4   3  11        1.16       -2.80      3.19 o 
  -3   3  11        3.67        3.95      3.05 o 
  -2   3  11       69.61       66.90      5.59 o 
  -1   3  11       79.63       67.72      3.32 o 
   0   3  11        2.33        1.29      2.80 o 
   1   3  11      293.06      273.04      5.11 o 
   2   3  11      222.89      206.23      7.93 o 
   3   3  11     1380.82     1345.35      9.95 o 
   4   3  11      391.38      380.68      5.90 o 
   5   3  11       11.44        4.77      2.71 o 
   6   3  11        0.03       -1.56      4.67 o 
   7   3  11       18.57       14.29      5.07 o 
   8   3  11       64.22       71.95      5.93 o 
   9   3  11        1.70        0.60      5.08 o 
  -8   4  11      111.37      100.12     15.82 o 
  -7   4  11        1.18        0.51      5.31 o 
  -6   4  11        9.56        5.67      3.17 o 
  -5   4  11        0.23       -2.95      2.95 o 
  -4   4  11      132.89      122.79      6.43 o 
  -3   4  11        8.91        9.71      4.41 o 
  -2   4  11       83.94       88.11      5.58 o 
  -1   4  11       27.52       28.88      4.66 o 
   0   4  11       39.61       31.06      2.84 o 
   1   4  11      226.86      247.84      5.96 o 
   2   4  11       80.49       75.58      3.43 o 
   3   4  11      165.21      141.40      4.19 o 
   4   4  11       15.99       15.37      3.79 o 
   5   4  11      316.04      253.24     38.81 o 
   6   4  11      359.98      364.45      8.79 o 
   7   4  11       51.80       52.98      5.43 o 
   8   4  11       34.19       36.06      4.90 o 
   9   4  11       14.87       10.68      5.08 o 
  10   4  11        9.30        7.03      4.51 o 
  -8   5  11      138.67      141.56      4.88 o 
  -7   5  11       65.77       83.43      4.08 o 
  -6   5  11      442.88      465.39      6.84 o 
  -5   5  11      215.34      216.90      5.16 o 
  -4   5  11       48.78       43.06      5.49 o 
  -3   5  11       84.34       57.46      5.77 o 
  -2   5  11      127.24      117.46      6.09 o 
  -1   5  11       68.64       54.29      5.56 o 
   0   5  11      112.85      112.01      4.19 o 
   1   5  11      145.80      145.67      8.11 o 
   2   5  11       41.78       36.60      2.98 o 
   3   5  11      208.73      207.76      4.51 o 
   4   5  11        0.02       -1.85      2.75 o 
   5   5  11      156.08      123.82     13.19 o 
   6   5  11      102.03      108.53      6.17 o 
   7   5  11       16.38       16.76      5.05 o 
   8   5  11       96.86       95.29      6.18 o 
   9   5  11       53.11       50.82      5.68 o 
  10   5  11        9.41        6.77      5.43 o 
  -8   6  11        2.71        4.27      3.21 o 
  -7   6  11      264.52      245.22      7.22 o 
  -6   6  11       42.36       44.11      3.61 o 
  -5   6  11      818.64      870.24     12.22 o 
  -4   6  11       51.47       62.67      5.30 o 
  -3   6  11      618.26      664.40     10.72 o 
  -2   6  11      292.75      285.94      7.87 o 
  -1   6  11      176.92      179.28      6.88 o 
   0   6  11       17.72       13.60      4.37 o 
   1   6  11      145.78      133.42      3.79 o 
   2   6  11        0.41       -1.37      2.56 o 
   3   6  11       34.14       32.80      2.93 o 
   4   6  11      194.00      205.83      4.41 o 
   5   6  11       60.99       44.18      8.77 o 
   6   6  11      110.86      109.17      6.06 o 
   7   6  11       27.03       15.10      4.49 o 
   8   6  11      239.36      248.60      8.06 o 
   9   6  11       32.86       31.13      5.24 o 
  10   6  11        0.10        0.03      4.98 o 
  -8   7  11       24.81       32.74      3.76 o 
  -7   7  11       13.02       13.20      4.80 o 
  -6   7  11       76.60       70.32      3.91 o 
  -5   7  11       79.17       99.98      4.01 o 
  -4   7  11      452.28      453.15      9.08 o 
  -3   7  11       54.09       54.93      5.24 o 
  -2   7  11     1611.70     1645.44     15.65 o 
  -1   7  11      217.00      246.70      7.39 o 
   0   7  11      212.08      212.47      6.88 o 
   1   7  11        1.82        1.87      2.55 o 
   2   7  11      160.43      147.36      3.89 o 
   3   7  11      188.16      184.24      4.99 o 
   4   7  11       45.15       45.52      3.77 o 
   5   7  11        0.24       -1.05      2.45 o 
   6   7  11       27.70       29.77      4.50 o 
   7   7  11       10.58       18.18      4.90 o 
   8   7  11       15.58       18.21      5.15 o 
   9   7  11       15.03       19.41      5.10 o 
  10   7  11       53.22       42.94      5.52 o 
  -8   8  11        4.77        4.58      5.09 o 
  -7   8  11       45.71       51.35      5.34 o 
  -6   8  11       32.17       29.54      3.47 o 
  -5   8  11        3.23       -0.31      3.12 o 
  -4   8  11      385.64      391.03      8.79 o 
  -3   8  11       13.65       16.25      4.47 o 
  -2   8  11       61.90       67.17      5.35 o 
  -1   8  11      553.39      537.76      9.53 o 
   0   8  11      453.33      456.70      8.91 o 
   1   8  11     1843.65     1805.26     15.73 o 
   2   8  11      772.75      805.79     23.45 o 
   3   8  11        1.28        2.75      2.58 o 
   4   8  11       14.76       12.88      2.80 o 
   5   8  11       48.62       34.30      3.31 o 
   6   8  11       16.92       13.77      4.59 o 
   7   8  11        0.80       -2.34      4.38 o 
   8   8  11       66.79       78.71      6.17 o 
   9   8  11        0.93       -1.85      4.96 o 
  10   8  11       28.68       33.98      5.95 o 
  -7   9  11       46.62       51.11      5.99 o 
  -6   9  11       52.88       42.15      3.69 o 
  -5   9  11        2.71        4.54      2.93 o 
  -4   9  11        2.74       -0.82      3.04 o 
  -3   9  11        3.65        2.56      4.41 o 
  -2   9  11      106.14       92.88      5.75 o 
  -1   9  11      300.79      298.22      7.48 o 
   0   9  11      223.24      215.99      7.09 o 
   1   9  11      280.63      310.87      7.91 o 
   2   9  11        5.81        9.00      2.76 o 
   3   9  11       92.58       90.51      3.67 o 
   4   9  11      462.12      442.13      6.06 o 
   5   9  11      360.66      302.79     44.33 o 
   6   9  11        6.65        5.00      4.38 o 
   7   9  11        0.89        0.36      4.78 o 
   8   9  11       33.42       29.42      5.66 o 
   9   9  11        7.30       13.66      5.12 o 
  -6  10  11       74.63       83.23      7.12 o 
  -5  10  11       10.51       15.93      5.31 o 
  -4  10  11       41.42       40.78      3.51 o 
  -3  10  11        0.11       -1.20      4.64 o 
  -2  10  11       79.01       72.94      5.64 o 
  -1  10  11       58.44       49.02      5.06 o 
   0  10  11        0.10        3.89      4.65 o 
   1  10  11      255.58      237.84      7.35 o 
   2  10  11      261.28      298.60      7.59 o 
   3  10  11      177.39      164.94      4.32 o 
   4  10  11      204.96      229.84      4.98 o 
   5  10  11       38.33       29.33      4.77 o 
   6  10  11        1.23        2.78      4.60 o 
   7  10  11       93.78      103.20      6.47 o 
   8  10  11       61.16       61.51      5.95 o 
   9  10  11        3.72        6.38      4.79 o 
  -6  11  11        2.53       -1.32      3.30 o 
  -5  11  11       42.64       34.99      4.03 o 
  -4  11  11        0.62        1.07      2.97 o 
  -3  11  11       36.47       38.52      5.29 o 
  -2  11  11        0.80        2.65      4.14 o 
  -1  11  11        9.69        9.54      4.77 o 
   0  11  11        0.27       -4.13      4.13 o 
   1  11  11       56.85       57.58      5.30 o 
   2  11  11       84.10       80.40      5.43 o 
   3  11  11      239.25      248.37      7.37 o 
   4  11  11      359.57      346.50     12.96 o 
   5  11  11       92.81      119.02      6.34 o 
   6  11  11       62.45       58.71      5.67 o 
   7  11  11      124.85      139.17      7.39 o 
   8  11  11        1.66        2.58      4.69 o 
  -5  12  11        4.81        8.50      3.34 o 
  -4  12  11        1.81        1.69      2.91 o 
  -3  12  11        1.26       -2.87      3.43 o 
  -2  12  11        1.82        0.74      3.27 o 
  -1  12  11        5.61        7.86      4.81 o 
   0  12  11        0.87       -2.13      3.43 o 
   1  12  11       15.30       19.11      3.37 o 
   2  12  11        2.60        1.24      3.22 o 
   3  12  11        5.55        4.38      3.04 o 
   4  12  11       52.70       53.80      3.65 o 
   5  12  11        3.19        3.62      4.65 o 
   6  12  11      113.74      124.30      6.87 o 
   7  12  11       86.27       90.83      6.35 o 
  -3  13  11       29.88       38.62      4.04 o 
  -2  13  11       18.61       19.97      3.63 o 
  -1  13  11        0.50       -0.50      3.67 o 
   0  13  11        5.92        2.16      3.53 o 
   1  13  11        1.05        3.74      5.63 o 
   2  13  11        9.37        9.40      3.69 o 
   3  13  11        5.54       -3.37      4.75 o 
   4  13  11       28.62       33.88      5.56 o 
   5  13  11       22.10       21.97      4.45 o 
   6  13  11        9.58        5.86      4.30 o 
  -1  14  11       72.44       95.29      7.36 o 
   0  14  11        0.14        3.03      4.65 o 
   1  14  11        0.36        1.60      4.55 o 
   2  14  11        6.91        1.25      5.35 o 
   3  14  11      104.69       96.72      6.53 o 
   4  14  11       53.15       68.61      5.99 o 
  -2  -2  12       61.48       62.45      4.46 o 
  -1  -2  12        7.23       14.25      4.16 o 
   0  -2  12       68.51       76.96      7.35 o 
   1  -2  12        0.21       -1.07      3.20 o 
   2  -2  12        9.90        6.26      3.80 o 
   3  -2  12        8.49        7.33      3.67 o 
  -4  -1  12       60.37       59.51      6.53 o 
  -3  -1  12        1.98        8.71      5.23 o 
  -2  -1  12        0.06        2.27      3.63 o 
  -1  -1  12      107.77      108.95      4.82 o 
   0  -1  12       38.61       42.95      4.13 o 
   1  -1  12       80.24       82.93      7.10 o 
   2  -1  12       70.26       64.93      5.99 o 
   3  -1  12       26.74       29.21      3.90 o 
   4  -1  12        0.09       -2.25      3.71 o 
   5  -1  12        0.56       -2.08      3.12 o 
  -5   0  12       66.58       60.01      9.47 o 
  -4   0  12       55.39       54.30      6.07 o 
  -3   0  12       20.42       27.14      5.60 o 
  -2   0  12      139.06      142.51      4.91 o 
  -1   0  12        5.08        2.35      3.44 o 
   0   0  12        9.67       15.70      3.52 o 
   1   0  12       11.34        8.04      3.40 o 
   2   0  12        0.40       -1.91      3.06 o 
   3   0  12      159.64      175.37      8.89 o 
   4   0  12      112.22      126.63      4.82 o 
   5   0  12        0.01        0.93      2.99 o 
   6   0  12       71.38       70.41      6.36 o 
  -6   1  12       10.78        8.37      6.00 o 
  -5   1  12        5.26        4.41      3.43 o 
  -4   1  12       19.04       15.86      3.46 o 
  -3   1  12       20.73       17.53      3.12 o 
  -2   1  12      118.04      115.43      6.90 o 
  -1   1  12       18.23       19.06      3.33 o 
   0   1  12      247.79      240.24      5.55 o 
   1   1  12       30.83       22.73      3.36 o 
   2   1  12        7.66        6.85      3.56 o 
   3   1  12        0.16       -0.29      3.46 o 
   4   1  12        4.39        7.77      3.42 o 
   5   1  12       16.41       14.21      4.96 o 
   6   1  12      229.02      218.28      7.78 o 
   7   1  12       97.51      114.39      6.96 o 
  -6   2  12       15.27       12.72      4.24 o 
  -5   2  12       56.33       75.49      7.59 o 
  -4   2  12       40.44       45.28      3.73 o 
  -3   2  12       13.30        9.90      3.22 o 
  -2   2  12      121.22      131.63      6.98 o 
  -1   2  12       17.39       19.63      3.21 o 
   0   2  12        0.16        5.15      3.84 o 
   1   2  12      132.01      129.96      4.47 o 
   2   2  12        7.75        2.71      3.12 o 
   3   2  12        9.72       12.01      3.18 o 
   4   2  12        0.97       -0.99      3.23 o 
   5   2  12       21.23       16.59      3.09 o 
   6   2  12        2.50        1.66      4.57 o 
   7   2  12       45.55       42.76      5.10 o 
   8   2  12       60.90       63.98      5.82 o 
  -7   3  12        0.29        1.07      5.40 o 
  -6   3  12        1.75       -1.27      5.04 o 
  -5   3  12       36.47       40.49      4.12 o 
  -4   3  12       34.13       35.66      3.60 o 
  -3   3  12       23.57       26.63      5.50 o 
  -2   3  12        0.10       -5.00      5.02 o 
  -1   3  12       28.63       35.19      5.17 o 
   0   3  12       47.33       38.51      3.36 o 
   1   3  12      403.12      383.61      9.51 o 
   2   3  12        9.05        9.58      3.26 o 
   3   3  12       79.23       75.63      4.64 o 
   4   3  12      165.48      186.89      4.81 o 
   5   3  12        0.03        0.82      2.69 o 
   6   3  12       30.84       26.29      5.06 o 
   7   3  12        0.54        0.24      4.81 o 
   8   3  12        7.54       11.14      5.16 o 
  -7   4  12       80.93       86.24      6.41 o 
  -6   4  12        0.57       -1.92      3.21 o 
  -5   4  12       10.46        7.75      4.51 o 
  -4   4  12       33.20       27.81      3.67 o 
  -3   4  12       65.09       52.90      5.94 o 
  -2   4  12       34.14       29.16      4.91 o 
  -1   4  12        0.03       -3.13      4.97 o 
   0   4  12        2.74        2.91      3.18 o 
   1   4  12      148.57      115.99      4.13 o 
   2   4  12       43.64       43.75      3.52 o 
   3   4  12      428.70      414.76      6.32 o 
   4   4  12      105.75      102.65      3.96 o 
   5   4  12       35.56       29.53      4.87 o 
   6   4  12      101.23      116.77      6.44 o 
   7   4  12       13.20       20.75      5.10 o 
   8   4  12        9.59       10.30      4.64 o 
   9   4  12       27.58       31.03      5.39 o 
  -7   5  12       88.54       95.79      6.97 o 
  -6   5  12       91.34       97.56      4.37 o 
  -5   5  12        5.32        0.38      3.44 o 
  -4   5  12        0.12       -5.19      5.19 o 
  -3   5  12       51.99       44.39      5.88 o 
  -2   5  12       32.64       32.31      5.09 o 
  -1   5  12      136.60      124.68      6.31 o 
   0   5  12        5.03        0.02      4.39 o 
   1   5  12        9.95        3.51      5.32 o 
   2   5  12       12.53       14.03      3.46 o 
   3   5  12      105.17      103.35      3.97 o 
   4   5  12      164.05      138.04      4.31 o 
   5   5  12       54.76       46.44     10.09 o 
   6   5  12      195.64      205.24      7.22 o 
   7   5  12       18.03       23.03      4.77 o 
   8   5  12      131.85      141.19      7.37 o 
   9   5  12       67.01       82.52      6.75 o 
  -7   6  12       60.03       60.22      5.76 o 
  -6   6  12      166.42      168.35      6.88 o 
  -5   6  12       12.33       14.07      5.31 o 
  -4   6  12        7.11        5.13      5.21 o 
  -3   6  12       15.56       10.20      4.88 o 
  -2   6  12       18.05        8.33      5.22 o 
  -1   6  12       16.62        4.98      5.10 o 
   0   6  12       40.70       35.83      5.38 o 
   1   6  12      223.03      222.59      5.06 o 
   2   6  12       26.61       29.40      3.09 o 
   3   6  12       12.17       10.81      2.91 o 
   4   6  12       15.97       11.66      3.00 o 
   5   6  12       55.52       48.67      7.67 o 
   6   6  12       43.97       39.65      5.41 o 
   7   6  12       93.71       87.79      6.30 o 
   8   6  12        0.60        0.36      5.01 o 
   9   6  12      107.02      116.25      7.02 o 
  -7   7  12       13.43       21.18      4.78 o 
  -6   7  12       42.61       43.54      5.10 o 
  -5   7  12       48.07       49.95      5.38 o 
  -4   7  12      481.83      492.68      9.83 o 
  -3   7  12      133.60      126.46      6.58 o 
  -2   7  12      104.52      105.99      6.00 o 
  -1   7  12       12.75       11.22      4.47 o 
   0   7  12       11.84        4.84      4.83 o 
   1   7  12      110.55      104.10      5.79 o 
   2   7  12       33.03       36.79      7.64 o 
   3   7  12      168.81      153.24      8.52 o 
   4   7  12       79.51       98.39      6.82 o 
   5   7  12        6.91        6.36      2.44 o 
   6   7  12       34.28       34.25      4.75 o 
   7   7  12       26.86       32.38      5.29 o 
   8   7  12        1.18        1.71      4.21 o 
   9   7  12       19.39       21.83      5.06 o 
  -7   8  12       70.25       72.38      6.31 o 
  -6   8  12       26.14       26.28      3.71 o 
  -5   8  12       21.50       20.31      4.56 o 
  -4   8  12       45.46       36.05      5.32 o 
  -3   8  12       17.99       21.47      5.08 o 
  -2   8  12      274.13      295.87      8.20 o 
  -1   8  12      461.13      488.55      9.64 o 
   0   8  12       36.61       33.78      4.79 o 
   1   8  12       87.52       91.60      5.53 o 
   2   8  12        2.53        2.45      2.67 o 
   3   8  12        0.12        0.14      2.60 o 
   4   8  12       24.89       17.54      2.80 o 
   5   8  12        6.55        4.86      2.56 o 
   6   8  12       40.80       35.75      5.06 o 
   7   8  12       48.47       62.42      5.62 o 
   8   8  12        2.41        2.91      4.28 o 
   9   8  12       23.67       24.28      5.66 o 
  -6   9  12      152.56      159.26      8.18 o 
  -5   9  12       27.06       34.54      5.39 o 
  -4   9  12      101.53       95.04      6.32 o 
  -3   9  12        0.00       -3.80      4.38 o 
  -2   9  12       21.53       29.07      4.59 o 
  -1   9  12        4.82       -1.07      4.53 o 
   0   9  12        4.28        6.97      4.54 o 
   1   9  12      433.89      419.26      8.86 o 
   2   9  12      114.64      133.27      5.75 o 
   3   9  12        5.85       10.38      2.95 o 
   4   9  12        5.29        5.14      2.92 o 
   5   9  12       28.79       27.58      8.17 o 
   6   9  12       16.51       14.20      4.63 o 
   7   9  12        5.17        1.29      4.99 o 
   8   9  12        1.19        1.17      5.28 o 
   9   9  12      106.78       98.78      6.83 o 
  -6  10  12       19.21       11.94      3.62 o 
  -5  10  12        4.79        0.31      5.01 o 
  -4  10  12       84.11       87.27      5.87 o 
  -3  10  12       34.12       33.05      5.49 o 
  -2  10  12        1.01       -0.61      4.79 o 
  -1  10  12        1.50        1.83      4.51 o 
   0  10  12        2.66        0.83      4.80 o 
   1  10  12        9.27        8.01      4.83 o 
   2  10  12      211.54      187.36      6.69 o 
   3  10  12        0.11        1.86      3.07 o 
   4  10  12      325.22      318.03      5.73 o 
   5  10  12      137.17      160.96      6.88 o 
   6  10  12        0.18       -0.53      4.00 o 
   7  10  12       47.49       50.83      5.34 o 
   8  10  12       31.35       32.79      5.03 o 
  -5  11  12        1.73       -3.56      3.56 o 
  -4  11  12       62.71       63.20      5.36 o 
  -3  11  12       63.34       54.28      5.66 o 
  -2  11  12       12.25        8.77      4.40 o 
  -1  11  12       52.84       57.51      5.44 o 
   0  11  12       15.23       22.16      4.52 o 
   1  11  12       12.17        9.79      4.13 o 
   2  11  12       10.50       13.98      4.92 o 
   3  11  12        2.84        4.24      4.67 o 
   4  11  12      196.84      192.73      4.96 o 
   5  11  12       97.30       86.51      5.77 o 
   6  11  12        2.27        6.72      4.63 o 
   7  11  12      149.92      144.62      7.44 o 
  -4  12  12        0.88        3.72      4.51 o 
  -3  12  12        2.73        0.66      4.93 o 
  -2  12  12        5.92        7.54      4.33 o 
  -1  12  12      115.43      129.85      6.89 o 
   0  12  12       36.79       34.72      5.32 o 
   1  12  12       13.40       15.07      5.15 o 
   2  12  12       81.05       87.50      5.61 o 
   3  12  12        7.16       16.11      4.79 o 
   4  12  12       23.31       19.11      4.46 o 
   5  12  12        6.17        6.32      3.96 o 
   6  12  12        6.85        7.61      4.58 o 
   7  12  12       47.01       55.41      5.85 o 
  -2  13  12        1.60       11.00      4.83 o 
  -1  13  12        0.04        1.76      5.11 o 
   0  13  12       73.59       79.86      6.19 o 
   1  13  12        0.41        2.78      5.00 o 
   2  13  12       84.67       86.09      5.81 o 
   3  13  12       69.24       78.13      5.64 o 
   4  13  12       33.94       23.94      4.33 o 
   5  13  12       23.89       28.03      5.19 o 
   0  14  12        5.12        0.60      4.76 o 
   1  14  12        0.19       -0.14      4.73 o 
   2  14  12        4.67       -1.10      5.48 o 
   3  14  12        0.68       -2.23      4.86 o 
  -2   0  13       61.05       76.99      7.49 o 
  -1   0  13       19.15       24.72      3.93 o 
   0   0  13        5.66        9.42      3.56 o 
   1   0  13       39.44       49.77      4.36 o 
   2   0  13       16.06       19.90      4.06 o 
   3   0  13        0.10       -0.96      3.43 o 
   4   0  13        3.52        3.90      3.51 o 
  -4   1  13        0.08        3.03      5.91 o 
  -3   1  13        0.91        2.60      4.90 o 
  -2   1  13       38.32       35.99      6.60 o 
  -1   1  13       34.80       29.02      3.65 o 
   0   1  13       72.67       76.89      4.74 o 
   1   1  13      226.09      234.90      6.09 o 
   2   1  13        0.53       -1.35      3.74 o 
   3   1  13       41.79       47.86      5.02 o 
   4   1  13      147.51      159.82      5.33 o 
   5   1  13        1.60        4.48      3.34 o 
  -5   2  13      130.84      121.31     31.76 o 
  -4   2  13      109.87      101.86     18.29 o 
  -3   2  13       54.89       49.20      6.82 o 
  -2   2  13       13.06       12.39      5.36 o 
  -1   2  13        8.09        2.00      5.62 o 
   0   2  13        2.19        2.64      3.25 o 
   1   2  13       60.46       56.21      4.12 o 
   2   2  13       24.63       26.96      3.57 o 
   3   2  13       26.19       25.84      3.67 o 
   4   2  13       89.86       93.73      4.51 o 
   5   2  13       46.17       36.82      3.59 o 
   6   2  13       12.67       13.50      5.42 o 
  -5   3  13       19.37       25.12      3.93 o 
  -4   3  13       40.93       38.94      3.99 o 
  -3   3  13        0.45        1.31      5.87 o 
  -2   3  13      358.91      356.16      9.82 o 
  -1   3  13       77.46       91.31      6.96 o 
   0   3  13       43.93       45.43      4.20 o 
   1   3  13        4.02       -0.97      3.36 o 
   2   3  13      123.41      121.54      4.36 o 
   3   3  13       33.79       25.64      3.32 o 
   4   3  13      101.07       93.59      4.43 o 
   5   3  13       26.00       14.59      3.41 o 
   6   3  13       38.32       32.06      5.34 o 
   7   3  13       33.65       43.12      5.15 o 
  -6   4  13        6.16        6.55      3.72 o 
  -5   4  13        3.11        2.75      3.73 o 
  -4   4  13       13.03        6.23      5.56 o 
  -3   4  13       23.65       21.14      5.82 o 
  -2   4  13       24.42       19.71      5.36 o 
  -1   4  13       61.63       53.12      5.60 o 
   0   4  13       12.84       15.31      5.16 o 
   1   4  13      286.66      265.54     15.47 o 
   2   4  13      168.33      164.32      4.99 o 
   3   4  13       34.24       32.11      3.79 o 
   4   4  13       48.23       50.55      3.68 o 
   5   4  13       36.15       35.89      9.69 o 
   6   4  13       12.60       14.97      4.79 o 
   7   4  13       25.69       31.02      5.37 o 
  -6   5  13       85.38       86.39      5.96 o 
  -5   5  13       38.39       36.65      5.25 o 
  -4   5  13       17.11       21.47      5.07 o 
  -3   5  13        2.36        1.88      4.81 o 
  -2   5  13        2.45       -4.48      5.21 o 
  -1   5  13      109.26      106.91      6.74 o 
   0   5  13       38.35       38.50      5.39 o 
   1   5  13       34.79       30.21      3.48 o 
   2   5  13       58.87       54.81      3.59 o 
   3   5  13        1.57        0.54      2.93 o 
   4   5  13       70.20       64.48      4.33 o 
   5   5  13      136.46      108.27     21.02 o 
   6   5  13       12.08        9.43      4.87 o 
   7   5  13       56.27       66.05      6.24 o 
   8   5  13        0.03       -0.25      4.91 o 
  -6   6  13       25.90       22.49      5.29 o 
  -5   6  13        5.17       14.46      5.58 o 
  -4   6  13       62.34       81.35      6.52 o 
  -3   6  13       41.59       38.09      5.09 o 
  -2   6  13        4.06        3.72      5.28 o 
  -1   6  13       10.42        8.32      5.40 o 
   0   6  13       27.62       18.84      5.03 o 
   1   6  13      109.48       96.69      6.47 o 
   2   6  13      246.70      249.04      5.26 o 
   3   6  13        1.82        1.16      3.05 o 
   4   6  13       26.48       28.61      3.41 o 
   5   6  13       69.04       59.39     15.18 o 
   6   6  13        3.36       -0.85      4.13 o 
   7   6  13       16.48       15.26      4.82 o 
   8   6  13       15.28       11.20      5.45 o 
  -6   7  13        6.63        5.99      5.56 o 
  -5   7  13      152.70      148.64      7.31 o 
  -4   7  13       16.58       15.46      5.65 o 
  -3   7  13       47.81       53.89      5.32 o 
  -2   7  13       13.88       12.51      5.20 o 
  -1   7  13        1.09        2.11      5.18 o 
   0   7  13       49.19       40.47      5.14 o 
   1   7  13        2.38       -1.80      4.91 o 
   2   7  13        0.49        0.46      2.72 o 
   3   7  13       39.06       40.84      3.32 o 
   4   7  13       80.62       72.90      3.75 o 
   5   7  13       89.29       86.85     12.99 o 
   6   7  13        3.66        0.19      4.49 o 
   7   7  13       50.05       55.76      5.46 o 
   8   7  13        5.91        6.61      5.44 o 
  -5   8  13        1.08        7.62      5.19 o 
  -4   8  13       59.24       54.05      6.02 o 
  -3   8  13        0.57        1.77      4.31 o 
  -2   8  13        0.01        1.82      4.65 o 
  -1   8  13       99.89       98.68      5.95 o 
   0   8  13       35.47       43.37      5.68 o 
   1   8  13      141.65      142.25      6.43 o 
   2   8  13        2.14       -0.02      4.47 o 
   3   8  13       68.40       78.57      6.78 o 
   4   8  13       19.69       19.03      3.28 o 
   5   8  13       40.39       36.15      4.75 o 
   6   8  13        0.60       -4.53      4.53 o 
   7   8  13       26.68       24.25      4.83 o 
   8   8  13       47.25       56.73      6.17 o 
  -5   9  13       36.66       38.32      5.44 o 
  -4   9  13       78.64      108.47      6.85 o 
  -3   9  13       23.14       25.98      4.80 o 
  -2   9  13       10.34       12.41      4.20 o 
  -1   9  13       60.12       44.84      5.29 o 
   0   9  13       63.15       60.67      5.71 o 
   1   9  13        0.02       -0.36      4.80 o 
   2   9  13        5.20        3.39      4.49 o 
   3   9  13        2.31        6.46      3.02 o 
   4   9  13        0.38        1.77      2.92 o 
   5   9  13       25.67       21.33      4.39 o 
   6   9  13       35.74       46.95      4.99 o 
   7   9  13        5.16        3.47      4.98 o 
   8   9  13       48.95       49.07      5.59 o 
  -4  10  13       19.80       23.87      5.74 o 
  -3  10  13       86.10       93.84      6.10 o 
  -2  10  13        0.01       -3.13      4.40 o 
  -1  10  13       27.28       24.98      5.44 o 
   0  10  13       11.74       10.74      4.43 o 
   1  10  13       12.07       12.81      4.31 o 
   2  10  13        1.23       -0.48      4.64 o 
   3  10  13        0.86        3.25      4.08 o 
   4  10  13       98.57       99.97      4.09 o 
   5  10  13       40.87       51.76      5.00 o 
   6  10  13       10.20       19.93      5.00 o 
   7  10  13        2.52        5.97      4.72 o 
  -4  11  13        0.01       -1.36      5.30 o 
  -3  11  13       14.53       12.75      4.96 o 
  -2  11  13       11.52        7.93      5.00 o 
  -1  11  13       60.71       53.09      6.00 o 
   0  11  13      116.38      112.93      6.66 o 
   1  11  13        6.97       16.07      5.19 o 
   2  11  13      107.42      123.43      6.65 o 
   3  11  13       41.71       44.67      5.58 o 
   4  11  13       48.95       35.32      5.26 o 
   5  11  13       29.15       42.25      5.12 o 
   6  11  13        1.36       -0.66      4.02 o 
  -2  12  13        8.06       12.19      5.00 o 
  -1  12  13        0.05        3.04      5.10 o 
   0  12  13       12.87       12.95      5.42 o 
   1  12  13        3.20        3.11      5.06 o 
   2  12  13       95.26       87.43      5.90 o 
   3  12  13      268.38      295.93      8.62 o 
   4  12  13       19.74       21.84      4.43 o 
   5  12  13       26.96       42.73      5.49 o 
   0  13  13        0.72        3.31      5.51 o 
   1  13  13        0.79        2.63      5.44 o 
   2  13  13       19.27       16.86      4.60 o 
   3  13  13       40.40       38.27      5.59 o 
  -1   2  14        1.61        3.99      5.36 o 
   0   2  14        0.04       -2.27      3.26 o 
   1   2  14        0.70       -1.11      3.75 o 
   2   2  14       22.08       32.40      4.22 o 
   3   2  14        0.00        2.27      3.83 o 
  -3   3  14       40.04       40.90      6.26 o 
  -2   3  14       11.00        7.12      5.93 o 
  -1   3  14        0.01        2.81      5.71 o 
   0   3  14        7.69        0.56      5.35 o 
   1   3  14       21.03       24.17      3.79 o 
   2   3  14        4.72        0.63      3.36 o 
   3   3  14        1.56        2.77      3.55 o 
   4   3  14       42.54       40.74      4.02 o 
   5   3  14       21.70       30.18      5.72 o 
  -3   4  14       10.91        3.50      4.80 o 
  -2   4  14        0.94       -2.46      5.81 o 
  -1   4  14      119.68      133.09      7.78 o 
   0   4  14       37.79       36.62      6.34 o 
   1   4  14        1.51       -0.34      3.32 o 
   2   4  14        6.86       11.13      3.36 o 
   3   4  14        2.03        3.50      3.55 o 
   4   4  14        0.24       -3.19      3.19 o 
   5   4  14        0.79        0.18      4.76 o 
  -4   5  14       33.79       44.50      6.28 o 
  -3   5  14        0.81       -0.78      5.28 o 
  -2   5  14        6.48        3.34      5.41 o 
  -1   5  14        1.50       -0.59      5.49 o 
   0   5  14       36.13       25.33      5.31 o 
   1   5  14       10.29        6.53      5.71 o 
   2   5  14      192.31      181.27      5.08 o 
   3   5  14       28.50       26.94      5.21 o 
   4   5  14        1.02        1.86      3.08 o 
   5   5  14       25.90       29.23      4.47 o 
   6   5  14       17.48       24.70      5.43 o 
  -4   6  14       87.95      108.21      6.81 o 
  -3   6  14      120.08      153.00      8.03 o 
  -2   6  14        0.84        1.83      5.08 o 
  -1   6  14       19.56       24.14      5.47 o 
   0   6  14       27.86       32.80      6.27 o 
   1   6  14        1.05        0.76      4.61 o 
   2   6  14      107.49       87.01      3.97 o 
   3   6  14       10.84        6.47      3.76 o 
   4   6  14       49.10       45.02      3.62 o 
   5   6  14       81.32       92.63      5.96 o 
   6   6  14        6.54        9.72      5.33 o 
  -4   7  14       46.90       43.59      6.41 o 
  -3   7  14      130.88      112.17      6.60 o 
  -2   7  14        0.28        1.59      5.12 o 
  -1   7  14       77.34       84.63      6.26 o 
   0   7  14      323.53      378.08      9.80 o 
   1   7  14        0.49       -2.42      4.70 o 
   2   7  14       83.43       90.86      6.10 o 
   3   7  14       33.29       30.26      3.35 o 
   4   7  14        9.40        4.27      3.10 o 
   5   7  14       54.99       41.63      5.24 o 
   6   7  14       22.34       22.13      5.53 o 
  -4   8  14        4.64        3.52      5.24 o 
  -3   8  14        1.63        2.63      5.34 o 
  -2   8  14        3.39        2.89      5.43 o 
  -1   8  14       20.51       21.80      5.46 o 
   0   8  14        3.26       -1.19      4.84 o 
   1   8  14        1.10        0.56      4.75 o 
   2   8  14      247.89      271.91      8.16 o 
   3   8  14       40.77       59.76      3.91 o 
   4   8  14        1.17        1.65      3.15 o 
   5   8  14        0.03       -2.67      4.33 o 
   6   8  14        1.23       -2.73      5.01 o 
  -3   9  14      109.49      133.66      7.48 o 
  -2   9  14       27.10       30.37      5.74 o 
  -1   9  14       11.80        3.91      5.12 o 
   0   9  14       17.17       16.04      4.83 o 
   1   9  14       19.83       20.88      4.63 o 
   2   9  14        2.44       -2.00      4.43 o 
   3   9  14       34.98       38.98      5.57 o 
   4   9  14        0.76        3.74      3.25 o 
   5   9  14       60.27       68.33      5.53 o 
   6   9  14       42.33       60.77      5.75 o 
  -3  10  14       16.93       14.61      5.62 o 
  -2  10  14       21.18       15.05      5.36 o 
  -1  10  14        1.97        1.19      5.25 o 
   0  10  14        7.29        6.79      4.59 o 
   1  10  14        0.00        0.26      4.20 o 
   2  10  14        1.12        2.05      4.88 o 
   3  10  14       16.57       15.58      4.97 o 
   4  10  14        0.62       -1.83      4.38 o 
   5  10  14       49.96       59.15      5.88 o 
   6  10  14       26.52       30.82      5.51 o 
  -2  11  14       14.12       16.72      4.99 o 
  -1  11  14        6.05        9.58      5.51 o 
   0  11  14       11.94       15.75      4.86 o 
   1  11  14        1.75        4.36      4.40 o 
   2  11  14       25.37       20.82      5.62 o 
   3  11  14       16.65       12.01      4.81 o 
   4  11  14        9.97        2.24      3.62 o 
   5  11  14       13.25       18.35      4.36 o 
   0  12  14       47.39       47.08      5.56 o 
   1  12  14       22.72       39.25      5.36 o 
   2  12  14       17.15       21.12      5.73 o 
   3  12  14       51.82       53.34      5.50 o 
   0   5  15        9.40        8.56      6.08 o 
   1   5  15        3.62        1.27      4.92 o 
   2   5  15       60.52       61.69      4.06 o 
   3   5  15       84.81      100.71      4.51 o 
  -1   6  15        1.74       -1.91      5.30 o 
   0   6  15        9.72       16.63      6.15 o 
   1   6  15        6.26        4.43      4.98 o 
   2   6  15        0.61        0.67      4.86 o 
   3   6  15        3.83        1.29      3.48 o 
   4   6  15       35.96       28.15      7.32 o 
  -1   7  15        7.45        9.01      5.96 o 
   0   7  15        1.96        3.52      5.26 o 
   1   7  15       73.44       87.44      7.04 o 
   2   7  15       76.90       90.89      7.13 o 
   3   7  15        6.95        3.67      3.95 o 
   4   7  15        0.20       -1.00      2.93 o 
  -1   8  15       28.74       28.10      5.39 o 
   0   8  15        1.31        0.92      5.58 o 
   1   8  15        1.33       -1.69      4.66 o 
   2   8  15       22.74       21.79      5.18 o 
   3   8  15        3.07        0.80      5.44 o 
   4   8  15        0.69       -2.94      2.94 o 
  -1   9  15        0.84        1.10      5.71 o 
   0   9  15       10.48       12.90      4.70 o 
   1   9  15        0.37        1.36      5.30 o 
   2   9  15       14.73       17.16      5.12 o 
   3   9  15       69.09       87.45      6.49 o 
   0  10  15       81.06      105.60      7.10 o 
   1  10  15       70.27       90.90      6.91 o 
   2  10  15        1.79       -2.63      5.30 o 
                                                 
